# Supplementary material for: The transcriptional programme of Salmonella enterica serovar Typhimurium reveals a key role for tryptophan metabolism in biofilms
Source: BMC Genomics. 2009 Dec 11;10:599. doi: 10.1186/1471-2164-10-599 (PMC2805695; doi:10.1186/1471-2164-10-599)
Supplement: Additional file 2 — Genes up-regulated in S. Typhimurium biofilm compared to planktonic cells. A list of genes which are ≥ 2-fold up-regulated (FDR 0.01) in the biofilm at 72 h compared to 72 h planktonic cells. [file 1471-2164-10-599-S2.XLS]

## Sheet: Sheet1
Gene 2-fold and up in (FDR 0.01) S. Typhimurium biofilm at 72 h compared with 72 h planktonic cells
Gene name	Planktonic	Biofilm
Systematic	Normalized	Normalized	Description
STM2789	0.983159	34.3138	similar to E. coli orf, hypothetical protein (AAC75706.1); Blastp hit to AAC75706.1 (360 aa), 86% identity in aa 34 - 360; putative cytoplasmic protein [Salmonella typhimurium LT2].
mtr	0.978821	22.9602	similar to E. coli tryptophan-specific transport protein (AAC76195.1); Blastp hit to AAC76195.1 (414 aa), 94% identity in aa 1 - 414; HAAAP family tryptophan-specific transport protein [Salmonella typhimurium LT2].
fadL	1.0647	12.2755	sensitivity to phage T2; similar to E. coli transport of long-chain fatty acids; sensitivity to phage T2 (AAC75404.1); Blastp hit to AAC75404.1 (448 aa), 91% identity in aa 1 - 448; transport of long-chain fatty acids [Salmonella typhimurium LT2].
prpC	0.95674	12.0271	S. typhimurium methylcitrate synthase. (SW:CISZ_SALTY)
argT	0.86945	11.0544	ABC superfamily (bind_prot); lysine-arginine-ornithine-binding periplasmic protein precursor(LAO-binding protein). (SW:ARGT_SALTY); lysine/arginine/ornithine transport protein [Salmonella typhimurium LT2].
ygaF	0.828418	10.5778	similar to E. coli orf, hypothetical protein (AAC75707.1); Blastp hit to AAC75707.1 (444 aa), 88% identity in aa 23 - 444; putative sarcosine oxidase-like protein [Salmonella typhimurium LT2].
trpC	1.04482	10.5372	S. typhimurium tryptophan biosynthesis protein TRPCF [includes: indole-3-glycerolphosphate synthase ]. (SW:TRPC_SALTY)
fadA	0.882067	10.306	similar to E. coli thiolase I; 3-ketoacyl-CoA thiolase; acetyl-CoA transferase (AAC76848.1); Blastp hit to AAC76848.1 (387 aa), 94% identity in aa 1 - 387; forms complex with FadB; 3-ketoacyl-CoA thiolase [Salmonella typhimurium LT2].
STM0906	0.971438	9.49494	Fels-1 prophage protein [phage Fels-1].
csgB	0.708262	9.49392	nucleator for assembly of adhesive surface organelles; minor curlin subunit precursor (fimbrin SEF17 minor subunit). (SW:CSGB_SALTY); minor curlin subunit precursor [Salmonella typhimurium LT2].
yciF	1.19532	9.25824	similar to E. coli putative structural proteins (AAC74340.1); Blastp hit to AAC74340.1 (166 aa), 86% identity in aa 1 - 166; putative cytoplasmic protein [Salmonella typhimurium LT2].
prpD	0.803283	8.97472	S. typhimurium PRPD protein. (SW:PRPD_SALTY)
astB	0.930639	8.82156	similar to E. coli orf, hypothetical protein (AAC74815.1); Blastp hit to AAC74815.1 (447 aa), 85% identity in aa 1 - 447; succinylarginine dihydrolase [Salmonella typhimurium LT2].
phoH	0.982634	8.46947	similar to E. coli PhoB-dependent, ATP-binding pho regulon component; may be helicase; induced by P starvation (AAC74105.1); Blastp hit to AAC74105.1 (354 aa), 92% identity in aa 71 - 354; PhoB-dependent ATP-binding pho regulon component [Salmonella typhimurium LT2].
trpB	1.02806	8.2335	tryptophan synthase beta chain. (SW:TRPB_SALTY); tryptophan synthase, beta protein [Salmonella typhimurium LT2].
fadD	0.959124	8.14108	long-chain-fatty-acid--CoA ligase; similar to E. coli acyl-CoA synthetase, long-chain-fatty-acid--CoA ligase (AAC74875.1); Blastp hit to AAC74875.1 (561 aa), 93% identity in aa 1 - 561; acyl-CoA synthetase [Salmonella typhimurium LT2].
acnA	1.0259	7.28454	Putative RBS for acnA; RegulonDB:STMS1H001895
ydhC	1.14472	7.2201	similar to E. coli putative transport protein (AAC74732.1); Blastp hit to AAC74732.1 (403 aa), 85% identity in aa 1 - 403; putative MFS family transport protein [Salmonella typhimurium LT2].
fliC	0.878218	7.05271	filament structural protein; flagellin (phase-1-I flagellin). (SW:FLIC_SALTY); flagellar biosynthesis; flagellin [Salmonella typhimurium LT2].
yfcY	1.0276	7.03187	similar to E. coli putative acyltransferase (AAC75402.1); Blastp hit to AAC75402.1 (436 aa), 93% identity in aa 1 - 436; putative acetyl-CoA acetyltransferase [Salmonella typhimurium LT2].
fadB	0.727965	7.02776	Putative -35_signal for fadB; RegulonDB:STMLTH004637
yfhP	0.944185	6.99545	believed to be involved in assembly of Fe-S clusters; similar to E. coli orf, hypothetical protein (AAC75584.1); Blastp hit to AAC75584.1 (162 aa), 96% identity in aa 1 - 162; hypothetical protein [Salmonella typhimurium LT2].
STM3650	1.05782	6.93098	putative periplasmic or exported protein [Salmonella typhimurium LT2].
trpA	0.974851	6.89979	S. typhimurium tryptophan synthase alpha chain. (SW:TRPA_SALTY)
yghA	0.73754	6.60291	similar to E. coli putative oxidoreductase (AAC76039.1); Blastp hit to AAC76039.1 (294 aa), 93% identity in aa 1 - 294; putative oxidoreductase [Salmonella typhimurium LT2].
orf319	1.0078	6.60194	ORF 319 (gi|4456867); putative inner membrane protein [Salmonella typhimurium LT2].
dps	1.12378	6.32335	similar to E. coli global regulator, starvation conditions (AAC73899.1); Blastp hit to AAC73899.1 (167 aa), 95% identity in aa 1 - 167; stress response DNA-binding protein; starvation induced resistance to H2O2 [Salmonella typhimurium LT2].
STM0360	0.822761	6.19046	similar to E. coli probable third cytochrome oxidase, subunit I (AAC74063.1); Blastp hit to AAC74063.1 (514 aa), 38% identity in aa 2 - 316, 38% identity in aa 381 - 512; cytochrome BD2 subunit I [Salmonella typhimurium LT2].
dadA	1.18089	6.1703	similar to E. coli D-amino acid dehydrogenase subunit (AAC74273.1); Blastp hit to AAC74273.1 (432 aa), 90% identity in aa 1 - 432; D-amino acid dehydrogenase subunit [Salmonella typhimurium LT2].
gabD	0.871292	5.94649	Ortholog of E. coli succinate-semialdehyde dehydrogenase, NADP-dependent activity (AAC75708.1); Blastp hit to AAC75708.1 (482 aa), 90% identity in aa 1 - 482
ybgS	1.02747	5.83859	similar to E. coli putative homeobox protein (AAC73840.1); Blastp hit to AAC73840.1 (126 aa), 78% identity in aa 1 - 126; putative homeobox protein [Salmonella typhimurium LT2].
msyB	0.976551	5.80084	Putative RBS for msyB; RegulonDB:STMS1H001420
astE	0.997532	5.72487	similar to E. coli orf, hypothetical protein (AAC74814.1); Blastp hit to AAC74814.1 (322 aa), 70% identity in aa 1 - 321; succinylglutamate desuccinylase [Salmonella typhimurium LT2].
ygaM	0.998506	5.68141	similar to E. coli orf, hypothetical protein (AAC75719.1); Blastp hit to AAC75719.1 (113 aa), 86% identity in aa 1 - 112; putative inner membrane protein [Salmonella typhimurium LT2].
ybaY	0.836842	5.57717	similar to E. coli glycoprotein/polysaccharide metabolism (AAC73556.1); Blastp hit to AAC73556.1 (190 aa), 88% identity in aa 1 - 190; glycoprotein/polysaccharide metabolism [Salmonella typhimurium LT2].
fljB	1.13641	5.57522	phase 2 flagellin; flagellar synthesis; phase-2 flagellin. (SW:FLJB_SALTY); filament structural protein [Salmonella typhimurium LT2].
STM3517	1.29208	5.56764	resembles dinJ; similar to E. coli damage-inducible protein J (AAC73330.1); Blastp hit to AAC73330.1 (86 aa), 83% identity in aa 1 - 86; putative DNA-damage-inducibile protein [Salmonella typhimurium LT2].
ydcI	1.20236	5.50975	similar to E. coli putative transcriptional regulator LYSR-type (AAC74504.1); Blastp hit to AAC74504.1 (354 aa), 83% identity in aa 48 - 353; putative LysR family transcriptional regulators [Salmonella typhimurium LT2].
ygaP	1.15317	5.43393	similar to E. coli orf, hypothetical protein (AAC75715.1); Blastp hit to AAC75715.1 (174 aa), 75% identity in aa 1 - 173; putative rhodanese-related sulfurtransferase [Salmonella typhimurium LT2].
aceB	1.03955	5.43011	similar to E. coli malate synthase A (AAC76984.1); Blastp hit to AAC76984.1 (533 aa), 90% identity in aa 1 - 533; malate synthase A [Salmonella typhimurium LT2].
glnH	0.992156	5.37236	ABC superfamily (bind_prot); similar to E. coli periplasmic glutamine-binding protein; permease (AAC73898.1); Blastp hit to AAC73898.1 (248 aa), 96% identity in aa 1 - 248; glutamine high-affinity transporter [Salmonella typhimurium LT2].
yceP	0.907676	5.29079	similar to E. coli orf, hypothetical protein (AAC74144.1); Blastp hit to AAC74144.1 (84 aa), 94% identity in aa 1 - 84; putative cytoplasmic protein [Salmonella typhimurium LT2].
prpE	0.986283	5.2298	S. typhimurium PRPE protein. (SW:PRPE_SALTY)
ubiC	0.855822	5.22617	Ortholog of E. coli chorismate lyase (AAC77009.1); Blastp hit to AAC77009.1 (202 aa), 86% identity in aa 38 - 202
yhbO	0.862414	5.13303	Ortholog of E. coli orf, hypothetical protein (AAC76187.1); Blastp hit to AAC76187.1 (186 aa), 94% identity in aa 15 - 186
ompX	1.03793	5.06704	similar to E. coli outer membrane protein X (AAC73901.1); Blastp hit to AAC73901.1 (171 aa), 91% identity in aa 1 - 171; outer membrane protease, receptor for phage OX2 [Salmonella typhimurium LT2].
dppA	0.917043	5.02379	ABC superfamily (peri_perm); similar to E. coli dipeptide transport protein (AAC76569.1); Blastp hit to AAC76569.1 (535 aa), 93% identity in aa 1 - 535; dipeptide transport protein [Salmonella typhimurium LT2].
STM3521	0.987273	5.0227	putative ribonucleoprotein related-protein [Salmonella typhimurium LT2].
yjcH	0.950022	4.97185	Putative RBS for yjcH; RegulonDB:STMS1H004174
STM3777	1.08509	4.9476	putative cytoplasmic protein [Salmonella typhimurium LT2].
yccT	1.05128	4.85159	Putative RBS for yccT; RegulonDB:STMS1H001352
clpA	1.00114	4.82857	similar to E. coli ATP-binding component of serine protease (AAC73969.1); Blastp hit to AAC73969.1 (758 aa), 97% identity in aa 1 - 758; ATP-binding subunit of serine protease [Salmonella typhimurium LT2].
dadX	0.973033	4.79844	catabolic; alanine racemase, catabolic. (SW:ALR2_SALTY); alanine racemase 2 [Salmonella typhimurium LT2].
yhjH	1.01317	4.71174	similar to E. coli orf, hypothetical protein (AAC76550.1); Blastp hit to AAC76550.1 (256 aa), 79% identity in aa 2 - 256; putative diguanylate cyclase/phosphodiesterase domain 3 containing protein [Salmonella typhimurium LT2].
ygdI	0.708901	4.70665	similar to E. coli orf, hypothetical protein (AAC75851.1); Blastp hit to AAC75851.1 (76 aa), 93% identity in aa 2 - 75; putative lipoprotein [Salmonella typhimurium LT2].
trpD	0.691712	4.66214	bifunctional: glutamine amidotransferase and phosphoribosylanthranilate transferase; anthranilate synthase component II ]. (SW:TRPG_SALTY); anthranilate synthase, component II [Salmonella typhimurium LT2].
yhjG	0.925443	4.65647	similar to E. coli orf, hypothetical protein (AAC76549.1); Blastp hit to AAC76549.1 (691 aa), 93% identity in aa 6 - 691; putative inner membrane protein [Salmonella typhimurium LT2].
tsr	1.11104	4.63996	serine sensor receptor; similar to E. coli methyl-accepting chemotaxis protein I, serine sensor receptor (AAC77311.1); Blastp hit to AAC77311.1 (551 aa), 86% identity in aa 1 - 551; methyl-accepting chemotaxis protein I [Salmonella typhimurium LT2].
flgM	0.959888	4.61272	anti-sigma; negative regulator of flagellin synthesis (anti-sigma-28 factor). (SW:FLGM_SALTY); anti-FliA factor; RflB protein [Salmonella typhimurium LT2].
yjjY	0.990194	4.58303	similar to E. coli orf, hypothetical protein (AAC77355.1); Blastp hit to AAC77355.1 (46 aa), 97% identity in aa 1 - 46; putative inner membrane protein [Salmonella typhimurium LT2].
STM2904	0.993596	4.58302	Putative RBS for STM2904; RegulonDB:STMS1H002962
lexA	0.911379	4.5694	transcriptional repressor (LexA family); LEXA repressor. (SW:LEXA_SALTY); SOS response regulator [Salmonella typhimurium LT2].
flgN	1.02603	4.5526	belived to be export chaperone for FlgK and FlgL; flagella synthesis protein FLGN. (SW:FLGN_SALTY); flagellar biosynthesis protein [Salmonella typhimurium LT2].
STM3134	0.986144	4.54857	similar to E. coli transport of hexuronates (AAC76128.1); Blastp hit to AAC76128.1 (472 aa), 47% identity in aa 43 - 454; putative permease [Salmonella typhimurium LT2].
motB	1.52415	4.49481	linking torque machinery to cell wall; chemotaxisMOTB protein. (SW:MOTB_SALTY); enables flagellar motor rotation [Salmonella typhimurium LT2].
STM0907	0.926404	4.45308	putative Fels-1 prophage chitinase [phage Fels-1].
STM1624	0.981935	4.43249	similar to E. coli orf, hypothetical protein (AAC74505.1); Blastp hit to AAC74505.1 (447 aa), 87% identity in aa 1 - 447; putative cytoplasmic protein [Salmonella typhimurium LT2].
yhjS	1.21955	4.42295	similar to E. coli putative protease (AAC76561.1); Blastp hit to AAC76561.1 (523 aa), 80% identity in aa 1 - 523; putative cytoplasmic protein [Salmonella typhimurium LT2].
STM0361	0.956688	4.40823	Paralog of E. coli cytochrome d terminal oxidase polypeptide subunit II (AAC73828.1); Blastp hit to AAC73828.1 (379 aa), 34% identity in aa 7 - 221, 22 503317873dentity in aa 121 - 366
csiE	1.05325	4.35436	similar to E. coli orf, hypothetical protein (AAC75588.1); Blastp hit to AAC75588.1 (433 aa), 71% identity in aa 8 - 432; stationary phase inducible protein [Salmonella typhimurium LT2].
yjfO	1.01323	4.3316	similar to E. coli orf, hypothetical protein (AAC77146.1); Blastp hit to AAC77146.1 (142 aa), 78% identity in aa 34 - 142; putative lipoprotein [Salmonella typhimurium LT2].
ygjU	0.951138	4.3088	similar to E. coli putative transport protein (AAC76124.1); Blastp hit to AAC76124.1 (414 aa), 93% identity in aa 1 - 414; putative dicarboxylate permease [Salmonella typhimurium LT2].
yehV	0.940186	4.25726	Ortholog of E. coli putative transcriptional regulator (AAC75188.1); Blastp hit to AAC75188.1 (243 aa), 85% identity in aa 1 - 243
fic	0.95753	4.22185	stationary phase induced gene; affects cell division; cell filamentation protein FIC. (SW:FIC_SALTY); putative cell filamentation protein [Salmonella typhimurium LT2].
cheR	0.959219	4.21987	response regulator for chemotaxis; chemotaxis protein methyltransferase. (SW:CHER_SALTY); glutamate methyltransferase [Salmonella typhimurium LT2].
sufA	1.12074	4.21294	similar to E. coli orf, hypothetical protein (AAC74754.1); Blastp hit to AAC74754.1 (122 aa), 84% identity in aa 1 - 122; putative HesB-like domain [Salmonella typhimurium LT2].
ytfB	0.901841	4.19568	similar to E. coli orf, hypothetical protein (AAC77163.1); Blastp hit to AAC77163.1 (224 aa), 85% identity in aa 13 - 224; putative cell envelope opacity-associated protein A [Salmonella typhimurium LT2].
yeeZ	0.905406	4.10965	similar to E. coli putative enzyme of sugar metabolism (AAC75077.1); Blastp hit to AAC75077.1 (274 aa), 89% identity in aa 1 - 274; putative dehydratase [Salmonella typhimurium LT2].
yodD	1.23652	4.03771	similar to E. coli orf, hypothetical protein (AAC75020.1); Blastp hit to AAC75020.1 (80 aa), 92% identity in aa 6 - 80; putative cytoplasmic protein [Salmonella typhimurium LT2].
aer	0.939299	4.02278	senses cellular redox state or proton motive force; similar to E. coli aerotaxis sensor receptor, flavoprotein (AAC76107.1); Blastp hit to AAC76107.1 (506 aa), 83% identity in aa 1 - 506; aerotaxis sensor receptor [Salmonella typhimurium LT2].
ygdR	0.863673	4.02187	similar to E. coli orf, hypothetical protein (AAC75872.1); Blastp hit to AAC75872.1 (72 aa), 90% identity in aa 1 - 72; putative POT family peptide transport protein [Salmonella typhimurium LT2].
flgK	0.971169	3.95532	flagellar biosynthesis protein; flagellar hook-associated protein 1 (HAP1). (SW:FLGK_SALTY); hook-filament junction protein 1 [Salmonella typhimurium LT2].
STM4267	0.914824	3.87886	Putative RBS for STM4267; RegulonDB:STMS1H004167
flgL	0.953803	3.87036	S. typhimurium flagellar hook-associated protein 3 (HAP3) (hook-filament junctionprotein). (SW:FLGL_SALTY)
STM3774	0.91463	3.861	putative inner membrane protein [Salmonella typhimurium LT2].
STM4509	1.02814	3.81497	putative cytoplasmic protein [Salmonella typhimurium LT2].
fruK	0.914905	3.7995	similar to E. coli fructose-1-phosphate kinase (AAC75229.1); Blastp hit to AAC75229.1 (312 aa), 98% identity in aa 1 - 312; fructose-1-phosphate kinase [Salmonella typhimurium LT2].
ycgB	0.863054	3.77732	similar to E. coli putative sporulation protein (AAC74272.1); Blastp hit to AAC74272.1 (510 aa), 96% identity in aa 1 - 510; putative cytoplasmic protein [Salmonella typhimurium LT2].
phnB	1.04486	3.76591	Putative RBS for phnB; RegulonDB:STMS1H004185
ybaW	0.935742	3.71873	Ortholog of E. coli orf, hypothetical protein (AAC73546.1); Blastp hit to AAC73546.1 (132 aa), 94% identity in aa 1 - 132
ybdK	0.996769	3.70339	similar to E. coli orf, hypothetical protein (AAC73682.1); Blastp hit to AAC73682.1 (372 aa), 84% identity in aa 1 - 371; putative cytoplasmic protein [Salmonella typhimurium LT2].
osmC	1.03621	3.70333	osmotically inducible; similar to E. coli osmotically inducible protein (AAC74555.1); Blastp hit to AAC74555.1 (143 aa), 92% identity in aa 1 - 143; putative resistance protein [Salmonella typhimurium LT2].
STM2705	0.954916	3.60315	Putative RBS for STM2705; RegulonDB:STMS1H002791
yhfG	0.964331	3.57815	hypothetical 6.8 Kda protein in fic-ppiA intergenic region. (SW:YHFG_SALTY); putative cytoplasmic protein [Salmonella typhimurium LT2].
cyoA	0.875534	3.57602	Putative -35_signal for cyoA; RegulonDB:STMLTH004674
yqjC	0.996295	3.56296	similar to E. coli orf, hypothetical protein (AAC76132.1); Blastp hit to AAC76132.1 (127 aa), 84% identity in aa 6 - 127; putative periplasmic protein [Salmonella typhimurium LT2].
cueO	0.979242	3.54249	similar to E. coli orf, hypothetical protein (AAC73234.1); Blastp hit to AAC73234.1 (516 aa), 80% identity in aa 1 - 516; putative multicopper oxidase [Salmonella typhimurium LT2].
ydeI	0.928387	3.53013	similar to E. coli orf, hypothetical protein (AAC74609.1); Blastp hit to AAC74609.1 (130 aa), 79% identity in aa 1 - 130; putative periplasmic protein [Salmonella typhimurium LT2].
STM2405	0.96098	3.51742	similar to E. coli acetolactate synthase III, valine sensitive, large subunit (AAC73188.1); Blastp hit to AAC73188.1 (604 aa), 24% identity in aa 37 - 505; putative thiamine pyrophosphate enzymes [Salmonella typhimurium LT2].
himA	0.813189	3.51634	integration host factor alpha-subunit (IHF-alpha). (SW:IHFA_SALTY); integration host factor (IHF), alpha subunit [Salmonella typhimurium LT2].
yhaH	1.01522	3.50101	similar to E. coli putative cytochrome (AAC76138.1); Blastp hit to AAC76138.1 (121 aa), 89% identity in aa 1 - 118; putative inner membrane protein [Salmonella typhimurium LT2].
sfsA	1.00371	3.49065	similar to E. coli probable regulator for maltose metabolism (AAC73257.1); Blastp hit to AAC73257.1 (234 aa), 82% identity in aa 1 - 234; regulator for maltose metabolism [Salmonella typhimurium LT2].
yfdZ	1.08103	3.48969	similar to E. coli putative aminotransferase (AAC75438.1); Blastp hit to AAC75438.1 (412 aa), 95% identity in aa 1 - 412; putative aminotransferase [Salmonella typhimurium LT2].
yihW	1.02324	3.4588	DeoR family; similar to E. coli putative DEOR-type transcriptional regulator (AAD13446.1); Blastp hit to AAD13446.1 (269 aa), 89% identity in aa 9 - 263; putative glycerol-3-phosphate regulon repressor [Salmonella typhimurium LT2].
nifS	0.962816	3.44266	similar to E. coli putative aminotransferase (AAC75583.1); Blastp hit to AAC75583.1 (412 aa), 97% identity in aa 9 - 412; putative aminotransferase class-V [Salmonella typhimurium LT2].
aceA	1.00967	3.43482	S. typhimurium isocitrate lyase. (SW:ACEA_SALTY)
motA	0.958433	3.42071	torque generator; chemotaxis MOTA protein). (SW:MOTA_SALTY); proton conductor component of motor [Salmonella typhimurium LT2].
yncC	1.02202	3.40251	similar to E. coli orf, hypothetical protein (AAC74532.1); Blastp hit to AAC74532.1 (240 aa), 58% identity in aa 20 - 238; putative gntR family regulatory protein [Salmonella typhimurium LT2].
yhjD	1.15109	3.31878	similar to E. coli orf, hypothetical protein (AAC76547.1); Blastp hit to AAC76547.1 (337 aa), 85% identity in aa 1 - 336; putative tRNA-processing ribonuclease [Salmonella typhimurium LT2].
csrA	0.932012	3.31527	Putative RBS for csrA; RegulonDB:STMS1H002892
yqhE	0.950176	3.28838	similar to E. coli orf, hypothetical protein (AAC76048.1); Blastp hit to AAC76048.1 (236 aa), 93% identity in aa 1 - 236; 2,5-diketo-D-gluconate reductase A [Salmonella typhimurium LT2].
osmY	0.969347	3.26046	RpoS-dependent stationary phase gene; similar to E. coli hyperosmotically inducible periplasmic protein (AAC77329.1); Blastp hit to AAC77329.1 (201 aa), 89% identity in aa 1 - 201; hyperosmotically inducible periplasmic protein [Salmonella typhimurium LT2].
mug	0.902074	3.25315	Putative RBS for mug; RegulonDB:STMS1H003241
STM1795	0.933442	3.24152	similar to E. coli NADP-specific glutamate dehydrogenase (AAC74831.1); Blastp hit to AAC74831.1 (447 aa), 32% identity in aa 33 - 408; putative homolog of glutamic dehyrogenase [Salmonella typhimurium LT2].
rhaS	1.06723	3.23973	AraC/XylS family; L-rhamnose operon regulatory protein RHAS. (SW:RHAS_SALTY); positive regulator for rhaBAD operon [Salmonella typhimurium LT2].
STM1260	0.941237	3.22283	hypothetical protein (gi|2337947); putative inner membrane protein [Salmonella typhimurium LT2].
STM2595	1.1274	3.21446	Putative RBS for STM2595; RegulonDB:STMS1H002692
yehZ	0.911322	3.19119	Putative RBS for yehZ; RegulonDB:STMS1H002309
yjdC	0.868394	3.1889	similar to E. coli orf, hypothetical protein (AAC77095.1); Blastp hit to AAC77095.1 (199 aa), 88% identity in aa 9 - 199; putative merR family bacterial regulatory protein [Salmonella typhimurium LT2].
cheY	0.883242	3.16435	transmits chemoreceptor signals to flagelllar motor components; chemotaxis protein CHEY. (SW:CHEY_SALTY); chemotaxis regulator protein [Salmonella typhimurium LT2].
yaiY	1.04863	3.16135	Putative RBS for yaiY; RegulonDB:STMS1H000732
yncB	1.04999	3.16081	similar to E. coli putative oxidoreductase (AAC74531.1); Blastp hit to AAC74531.1 (376 aa), 85% identity in aa 28 - 375; putative NADP-dependent oxidoreductase [Salmonella typhimurium LT2].
fliD	1.04957	3.15874	flagellar biosynthesis; enables filament assembly; flagellar hook-associated protein 2 (HAP2) (filament CAP protein)(flagellar CAP protein). (SW:FLID_SALTY); filament capping protein [Salmonella typhimurium LT2].
yddX	0.841685	3.1581	similar to E. coli orf, hypothetical protein (AAC74554.1); Blastp hit to AAC74554.1 (92 aa), 88% identity in aa 22 - 92; putative cytoplasmic protein [Salmonella typhimurium LT2].
yajO	0.961088	3.12544	similar to E. coli putative NAD(P)H-dependent xylose reductase (AAC73522.1); Blastp hit to AAC73522.1 (348 aa), 92% identity in aa 25 - 348; putative oxidoreductase / K + channel protein [Salmonella typhimurium LT2].
rsuA	1.1436	3.11608	similar to E. coli 16S pseudouridylate 516 synthase (AAC75244.1); Blastp hit to AAC75244.1 (231 aa), 94% identity in aa 1 - 230; 16S rRNA pseudouridylate 516 synthase [Salmonella typhimurium LT2].
ybeL	1.02918	3.11375	Ortholog of E. coli putative alpha helical protein (AAC73744.1); Blastp hit to AAC73744.1 (160 aa), 91% identity in aa 1 - 160
yhjQ	0.917531	3.11153	similar to E. coli orf, hypothetical protein (AAC76559.1); Blastp hit to AAC76559.1 (242 aa), 77% identity in aa 1 - 240; putative ATPase involved in chromosome partitioning [Salmonella typhimurium LT2].
yheR	1.11495	3.09842	similar to E. coli putative NAD(P)H oxidoreductase (AAC76376.1); Blastp hit to AAC76376.1 (184 aa), 89% identity in aa 2 - 183; putative NAD(P)H oxidoreductase [Salmonella typhimurium LT2].
yceK	0.938595	3.09232	similar to E. coli orf, hypothetical protein (AAC74134.1); Blastp hit to AAC74134.1 (75 aa), 86% identity in aa 1 - 75; putative outer membrane lipoprotein [Salmonella typhimurium LT2].
cyoB	0.968755	3.08838	similar to E. coli cytochrome o ubiquinol oxidase subunit I (AAC73534.1); Blastp hit to AAC73534.1 (663 aa), 95% identity in aa 1 - 663; cytochrome o ubiquinol oxidase subunit I [Salmonella typhimurium LT2].
cheA	1.01416	3.07389	transduces signal between chemo- signal receptors and CheB and CheY; chemotaxis protein CHEA. (SW:CHEA_SALTY); sensory histitine protein kinase [Salmonella typhimurium LT2].
yhbW	1.04889	3.04778	similar to E. coli putative enzyme (AAC76194.1); Blastp hit to AAC76194.1 (335 aa), 95% identity in aa 1 - 335; putative alkanal monooxygenase [Salmonella typhimurium LT2].
trpR	0.976429	3.04337	TrpR family; similar to E. coli regulator for trp operon and aroH; trp aporepressor (AAC77346.1); Blastp hit to AAC77346.1 (108 aa), 84% identity in aa 1 - 107; transcriptional repressor for trp operon and aroH [Salmonella typhimurium LT2].
ynhA	0.863232	3.04077	involved in Fe-S center assembly; similar to E. coli orf, hypothetical protein (AAC74749.1); Blastp hit to AAC74749.1 (138 aa), 87% identity in aa 1 - 138; putative SufE protein [Salmonella typhimurium LT2].
STM2905	1.06516	3.00255	putative acetyltransferase [Salmonella typhimurium LT2].
cheZ	1.16466	2.99715	CheY protein phophatase; chemotaxis protein CHEZ. (SW:CHEZ_SALTY); chemotactic response protein [Salmonella typhimurium LT2].
fruF	1.03279	2.9899	Putative RBS for fruF; RegulonDB:STMS1H002349
otsB	1.04278	2.97701	similar to E. coli trehalose-6-phosphate phophatase, biosynthetic (AAC74967.1); Blastp hit to AAC74967.1 (266 aa), 72% identity in aa 1 - 266; trehalose-6-phosphate phophatase, biosynthetic [Salmonella typhimurium LT2].
ybhP	1.12514	2.97142	similar to E. coli orf, hypothetical protein (AAC73877.1); Blastp hit to AAC73877.1 (253 aa), 86% identity in aa 1 - 253; putative cytoplasmic protein [Salmonella typhimurium LT2].
glnP	0.996187	2.94826	ABC superfamily (membrane); similar to E. coli glutamine high-affinity transport system; membrane component (AAC73897.1); Blastp hit to AAC73897.1 (219 aa), 96% identity in aa 1 - 219; glutamine high-affinity transporter [Salmonella typhimurium LT2].
cyoD	1.06033	2.94781	similar to E. coli cytochrome o ubiquinol oxidase subunit IV (AAC73532.1); Blastp hit to AAC73532.1 (109 aa), 93% identity in aa 1 - 109; cytochrome o ubiquinol oxidase subunit IV [Salmonella typhimurium LT2].
bioB	0.872696	2.94324	similar to E. coli biotin synthesis, sulfur insertion? (AAC73862.1); Blastp hit to AAC73862.1 (346 aa), 94% identity in aa 1 - 346; biotin synthetase [Salmonella typhimurium LT2].
ygaE	0.930323	2.94305	similar to E. coli putative transcriptional regulator (AAC75711.1); Blastp hit to AAC75711.1 (226 aa), 87% identity in aa 10 - 225; putative GntR family transcriptional repressor [Salmonella typhimurium LT2].
elaB	0.727867	2.94159	similar to E. coli orf, hypothetical protein (AAC75326.1); Blastp hit to AAC75326.1 (101 aa), 89% identity in aa 1 - 101; putative inner membrane protein [Salmonella typhimurium LT2].
ybgR	0.979325	2.91522	Putative RBS for ybgR; RegulonDB:STMS1H001064
uxuR	1.02641	2.89764	similar to E. coli regulator for uxu operon (AAC77280.1); Blastp hit to AAC77280.1 (257 aa), 89% identity in aa 1 - 257; transcriptional repressor for uxu operon [Salmonella typhimurium LT2].
psiF	0.977737	2.87821	similar to E. coli induced by phosphate starvation (AAC73487.1); Blastp hit to AAC73487.1 (112 aa), 90% identity in aa 7 - 112; induced by phosphate starvation [Salmonella typhimurium LT2].
STM3651	0.979168	2.85874	putative acetyltransferase [Salmonella typhimurium LT2].
ybdJ	1.1332	2.85258	Ortholog of E. coli orf, hypothetical protein (AAC73681.1); Blastp hit to AAC73681.1 (82 aa), 85% identity in aa 1 - 82
cysQ	0.881949	2.83719	affects pool of 3'-phosphoadenosine-5'-phosphosulfate in pathway of sulfite synthesis; CYSQ protein. (SW:CYSQ_SALTY); CysQ protein [Salmonella typhimurium LT2].
yicC	1.12859	2.80822	similar to E. coli putative alpha helix protein (AAC76668.1); Blastp hit to AAC76668.1 (287 aa), 96% identity in aa 1 - 287; putative stress-induced protein [Salmonella typhimurium LT2].
STM3775	1.05204	2.79247	similar to E. coli 6-phospho-beta-glucosidase; cryptic (AAC75758.1); Blastp hit to AAC75758.1 (474 aa), 34% identity in aa 4 - 472; putative glycosyl hydrolase family [Salmonella typhimurium LT2].
iclR	1.06011	2.78468	Putative RBS for iclR; RegulonDB:STMS1H004097
phrB	1.1831	2.76609	deoxyribodipyrimidine photolyase. (SW:PHR_SALTY); deoxyribodipyrimidine photolyase (photoreactivation) [Salmonella typhimurium LT2].
poxB	0.915314	2.74681	similar to E. coli pyruvate oxidase (AAC73958.1); Blastp hit to AAC73958.1 (572 aa), 94% identity in aa 1 - 572; pyruvate dehydrogenase/oxidase FAD and thiamine PPi cofactors, cytoplasmic in absence of cofactors [Salmonella typhimurium LT2].
yedP	0.963285	2.74508	similar to E. coli orf, hypothetical protein (AAC75021.1); Blastp hit to AAC75021.1 (271 aa), 75% identity in aa 1 - 269; putative hydrolase of the HAD superfamily [Salmonella typhimurium LT2].
yhgI	1.04772	2.74483	similar to E. coli orf, hypothetical protein (AAC76439.1); Blastp hit to AAC76439.1 (191 aa), 98% identity in aa 1 - 191; putative thioredoxin-like proteins and domain [Salmonella typhimurium LT2].
tctD	0.995972	2.72281	Putative RBS for tctD; RegulonDB:STMS1H002857
yebE	1.03271	2.71125	similar to E. coli orf, hypothetical protein (AAC74916.1); Blastp hit to AAC74916.1 (219 aa), 86% identity in aa 1 - 217; putative inner membrane protein [Salmonella typhimurium LT2].
yohF	0.947994	2.7048	similar to E. coli putative oxidoreductase (AAC75198.1); Blastp hit to AAC75198.1 (253 aa), 80% identity in aa 1 - 251; putative oxidoreductase [Salmonella typhimurium LT2].
STM3681	1.0692	2.70399	similar to E. coli possible NAGC-like transcriptional regulator (AAC73497.1); Blastp hit to AAC73497.1 (348 aa), 24% identity in aa 49 - 348; putative transcriptional regulator [Salmonella typhimurium LT2].
yraR	1.03789	2.69871	similar to E. coli orf, hypothetical protein (AAC76186.1); Blastp hit to AAC76186.1 (226 aa), 86% identity in aa 6 - 226; putative nucleoside-diphosphate-sugar epimerase [Salmonella typhimurium LT2].
wzzB	0.961669	2.69821	Putative RBS for wzzB; RegulonDB:STMS1H002228
ytfF	1.04746	2.69807	similar to E. coli putative transmembrane subunit (AAC77167.1); Blastp hit to AAC77167.1 (324 aa), 81% identity in aa 4 - 323; putative cationic amino acid transporter [Salmonella typhimurium LT2].
treF	1.06757	2.69023	similar to E. coli cytoplasmic trehalase (AAC76544.1); Blastp hit to AAC76544.1 (549 aa), 92% identity in aa 1 - 549; cytoplasmic trehalase [Salmonella typhimurium LT2].
STM2486	1.02447	2.66806	similar to E. coli orf, hypothetical protein (AAC75528.1); Blastp hit to AAC75528.1 (287 aa), 92% identity in aa 1 - 286; putative inner membrane protein [Salmonella typhimurium LT2].
gloA	0.972772	2.66271	lactoylglutathione lyase. (SW:LGUL_SALTY); glyoxalase I; nickel isomerase [Salmonella typhimurium LT2].
hutI	1.04752	2.63787	Putative RBS for hutI; RegulonDB:STMS1H001088
cyoC	0.94553	2.634	similar to E. coli cytochrome o ubiquinol oxidase subunit III (AAC73533.1); Blastp hit to AAC73533.1 (204 aa), 96% identity in aa 1 - 204; cytochrome o ubiquinol oxidase subunit III [Salmonella typhimurium LT2].
ftnB	0.963259	2.62901	similar to E. coli ferritin-like protein (AAC74972.1); Blastp hit to AAC74972.1 (167 aa), 76% identity in aa 1 - 167; ferritin-like protein [Salmonella typhimurium LT2].
pfkB	0.914745	2.57858	similar to E. coli 6-phosphofructokinase II; suppressor of pfkA (AAC74793.1); Blastp hit to AAC74793.1 (309 aa), 92% identity in aa 1 - 308; 6-phosphofructokinase II [Salmonella typhimurium LT2].
ygjO	0.971919	2.55081	Putative RBS for ygjO; RegulonDB:STMS1H003248
sodC	0.874785	2.54387	similar to E. coli superoxide dismutase precursor (Cu-Zn) (AAC74718.1); Blastp hit to AAC74718.1 (173 aa), 82% identity in aa 1 - 173; copper/zinc superoxide dismutase [Salmonella typhimurium LT2].
fliA	0.962108	2.53494	transcription of late flagellar genes (class 3a and 3b operons); RNA polymerase sigma factor for flagellar operon (sigma-f factor)(sigma-27) (sigma-28). (SW:FLIA_SALTY); sigma F (sigma 28) factor of RNA polymerase [Salmonella typhimurium LT2].
idi	0.928645	2.52239	similar to E. coli putative enzyme (AAC75927.1); Blastp hit to AAC75927.1 (182 aa), 70% identity in aa 1 - 180; isopentenyldiphosphate isomerase [Salmonella typhimurium LT2].
dacC	0.916549	2.52133	Ortholog of E. coli D-alanyl-D-alanine carboxypeptidase; penicillin-binding protein 6 (AAC73926.1); Blastp hit to AAC73926.1 (400 aa), 92% identity in aa 1 - 400
rpoH	0.879604	2.4954	transcription of heat shock proteins induced by cytoplasmic stress; similar to E. coli RNA polymerase, sigma(32) factor; regulation of proteins induced at high temperatures (AAC76486.1); Blastp hit to AAC76486.1 (284 aa), 96% identity in aa 1 - 284; sigma H factor of RNA polymerase; sigma 32 [Salmonella typhimurium LT2].
gltL	0.987827	2.48496	ABC superfamily (atp_bind); similar to E. coli ATP-binding protein of glutamate/aspartate transport system (AAC73753.1); Blastp hit to AAC73753.1 (241 aa), 95% identity in aa 1 - 241; glutamate/aspartate transporter [Salmonella typhimurium LT2].
yrfE	0.988232	2.46014	similar to E. coli orf, hypothetical protein (AAC76422.1); Blastp hit to AAC76422.1 (186 aa), 92% identity in aa 1 - 186; putative NTP pyrophosphohydrolase [Salmonella typhimurium LT2].
ybhL	0.865304	2.44778	Ortholog of E. coli orf, hypothetical protein (AAC73873.1); Blastp hit to AAC73873.1 (234 aa), 87% identity in aa 1 - 234
yfhB	0.825237	2.43903	similar to E. coli orf, hypothetical protein (AAC75613.1); Blastp hit to AAC75613.1 (190 aa), 91% identity in aa 1 - 190; putatative phosphoserine phosphatase [Salmonella typhimurium LT2].
STM0818	1.06656	2.43111	similar to E. coli putative membrane protein (AAC73882.1); Blastp hit to AAC73882.1 (332 aa), 87% identity in aa 2 - 332; membrane permease predicted cation efflux pump [Salmonella typhimurium LT2].
grxB	0.779979	2.40577	similar to E. coli glutaredoxin 2 (AAC74148.1); Blastp hit to AAC74148.1 (215 aa), 85% identity in aa 1 - 215; glutaredoxin 2 [Salmonella typhimurium LT2].
sopB	0.91441	2.38713	Putative RBS for sopB; RegulonDB:STMS1H001363
ugpB	1.01328	2.3798	ABC superfamily (peri_perm); similar to E. coli sn-glycerol 3-phosphate transport system; periplasmic binding protein (AAC76478.1); Blastp hit to AAC76478.1 (438 aa), 91% identity in aa 1 - 438; sn-glycerol 3-phosphate transport protein [Salmonella typhimurium LT2].
treA	1.00295	2.376	similar to E. coli trehalase, periplasmic (AAC74281.1); Blastp hit to AAC74281.1 (565 aa), 82% identity in aa 11 - 553; trehalase, periplasmic [Salmonella typhimurium LT2].
STM4510	1.03773	2.36651	similar to E. coli putative resistance proteins (AAC75879.1); Blastp hit to AAC75879.1 (230 aa), 29% identity in aa 1 - 218; putative aspartate racemase [Salmonella typhimurium LT2].
yhjE	0.874652	2.34759	similar to E. coli putative transport protein (AAC76548.1); Blastp hit to AAC76548.1 (440 aa), 94% identity in aa 1 - 440; putative MFS family transport protein [Salmonella typhimurium LT2].
trpS2	0.979391	2.34664	similar to E. coli tryptophan tRNA synthetase (AAC76409.1); Blastp hit to AAC76409.1 (334 aa), 26% identity in aa 2 - 329; putative tryptophanyl-tRNA synthetase [Salmonella typhimurium LT2].
ybaO	0.973373	2.33783	similar to E. coli putative LRP-like transcriptional regulator (AAC73550.1); Blastp hit to AAC73550.1 (181 aa), 95% identity in aa 30 - 181; putative transcriptional regulator (AsnC family) [Salmonella typhimurium LT2].
ybjP	0.886632	2.33149	similar to E. coli putative enzyme (AAC73952.1); Blastp hit to AAC73952.1 (171 aa), 84% identity in aa 1 - 171; putative lipoprotein [Salmonella typhimurium LT2].
ydhM	1.16894	2.31508	similar to E. coli orf, hypothetical protein (AAC74721.1); Blastp hit to AAC74721.1 (199 aa), 83% identity in aa 1 - 197; putative TetR/AcrR family transcriptional repressor [Salmonella typhimurium LT2].
ybhO	0.99214	2.31202	Putative RBS for ybhO; RegulonDB:STMS1H001111
ydhL	0.919705	2.31103	similar to E. coli orf, hypothetical protein (AAC74720.1); Blastp hit to AAC74720.1 (125 aa), 83% identity in aa 47 - 125; putative oxidoreductase [Salmonella typhimurium LT2].
STM1484	1.02022	2.30666	similar to E. coli orf, hypothetical protein (AAC74670.1); Blastp hit to AAC74670.1 (273 aa), 77% identity in aa 1 - 272; putative protease [Salmonella typhimurium LT2].
yohM	1.07161	2.30546	similar to E. coli orf, hypothetical protein (AAC75167.1); Blastp hit to AAC75167.1 (274 aa), 78% identity in aa 1 - 274; putative inner membrane protein [Salmonella typhimurium LT2].
talA	0.94911	2.29573	similar to E. coli transaldolase A (AAC75517.1); Blastp hit to AAC75517.1 (316 aa), 89% identity in aa 1 - 316; transaldolase A [Salmonella typhimurium LT2].
yqjF	1.10469	2.27045	similar to E. coli orf, hypothetical protein (AAC76136.1); Blastp hit to AAC76136.1 (160 aa), 81% identity in aa 1 - 160; putative membrane-associated protein [Salmonella typhimurium LT2].
ygcF	0.875949	2.26602	Putative RBS for ygcF; RegulonDB:STMS1H003006
glnQ	0.915969	2.24296	ABC superfamily (atp_bind); similar to E. coli ATP-binding component of glutamine high-affinity transport system (AAC73896.1); Blastp hit to AAC73896.1 (240 aa), 95% identity in aa 1 - 240; glutamine high-affinity transporter [Salmonella typhimurium LT2].
mscL	0.757345	2.23712	similar to E. coli mechanosensitive channel (AAC76316.1); Blastp hit to AAC76316.1 (136 aa), 92% identity in aa 1 - 136; mechanosensitive channel [Salmonella typhimurium LT2].
msrA	1.06564	2.2153	similar to E. coli peptide methionine sulfoxide reductase (AAC77176.1); Blastp hit to AAC77176.1 (212 aa), 89% identity in aa 1 - 212; peptide methionine sulfoxide reductase [Salmonella typhimurium LT2].
dksA	1.00863	2.211	Putative RBS for dksA; RegulonDB:STMS1H000562
cysB	0.896309	2.20103	LysR family; cys regulon transcriptional activator. (SW:CYSB_SALTY); transcriptional regulator for cysteine regulon [Salmonella typhimurium LT2].
yncA	0.966686	2.19911	similar to E. coli putative resistance protein (AAC74530.1); Blastp hit to AAC74530.1 (172 aa), 87% identity in aa 1 - 170; putative acyltransferase [Salmonella typhimurium LT2].
glgX	0.91447	2.18795	similar to E. coli part of glycogen operon, a glycosyl hydrolase, debranching enzyme (AAC76456.1); Blastp hit to AAC76456.1 (657 aa), 85% identity in aa 1 - 657; glycosyl hydrolase [Salmonella typhimurium LT2].
rtcB	1.06659	2.17133	similar to E. coli orf, hypothetical protein (AAC76446.1); Blastp hit to AAC76446.1 (408 aa), 87% identity in aa 1 - 408; putative cytoplasmic protein [Salmonella typhimurium LT2].
nadE	1.03522	2.14335	prefers NH3 over glutamine; similar to E. coli NAD synthetase, prefers NH3 over glutamine (AAC74810.1); Blastp hit to AAC74810.1 (275 aa), 89% identity in aa 1 - 275; NAD synthetase [Salmonella typhimurium LT2].
cbpA	1.08492	2.13797	curved DNA-binding protein. (SW:CBPA_SALTY); curved DNA-binding protein [Salmonella typhimurium LT2].
miaA	0.880667	2.13447	tRNA delta(2)-isopentenylpyrophosphate transferase. (SW:MIAA_SALTY); delta(2)-isopentenylpyrophosphate tRNA-adenosine transferase [Salmonella typhimurium LT2].
STM2963	0.88596	2.12276	Putative RBS for STM2963; RegulonDB:STMS1H003017
yfcF	0.890004	2.11657	similar to E. coli orf, hypothetical protein (AAC75361.1); Blastp hit to AAC75361.1 (214 aa), 80% identity in aa 1 - 214; putative glutathione-S-transferase [Salmonella typhimurium LT2].
ytfL	1.10337	2.11213	similar to E. coli putative transport protein (AAC77175.1); Blastp hit to AAC77175.1 (447 aa), 91% identity in aa 1 - 447; putative hemolysin-related protein [Salmonella typhimurium LT2].
STM4529	1.01416	2.11069	putative cytoplasmic protein [Salmonella typhimurium LT2].
STM4528	0.908066	2.10658	putative inner membrane protein [Salmonella typhimurium LT2].
fliY	0.957225	2.10359	similar to E. coli putative periplasmic binding transport protein (AAC74987.1); Blastp hit to AAC74987.1 (266 aa), 92% identity in aa 1 - 266; putative periplasmic binding transport protein [Salmonella typhimurium LT2].
ybhF	1.05796	2.10356	similar to E. coli putative ATP-binding component of a transport system (AAC73881.1); Blastp hit to AAC73881.1 (583 aa), 91% identity in aa 6 - 583; putative ABC-type multidrug transport system, ATPase component [Salmonella typhimurium LT2].
STM4270	0.961058	2.09596	Putative RBS for STM4270; RegulonDB:STMS1H004170
STM2668	0.848699	2.09281	putative cytoplasmic protein [Salmonella typhimurium LT2].
recA	0.9142	2.08323	contains proteinase and nuclease activity; similar to E. coli DNA strand exchange and renaturation, DNA-dependent ATPase, DNA- and ATP-dependent coprotease (AAC75741.1); Blastp hit to AAC75741.1 (353 aa), 97% identity in aa 1 - 353; DNA strand exchange and recombination protein [Salmonella typhimurium LT2].
pgpB	0.866449	2.07986	similar to E. coli non-essential phosphatidylglycerophosphate phosphatase, membrane bound (AAC74360.1); Blastp hit to AAC74360.1 (254 aa), 82% identity in aa 1 - 254; phosphatidylglycerophosphate phosphatase B [Salmonella typhimurium LT2].
STM4186	1.00573	2.06139	Putative RBS for STM4186; RegulonDB:STMS1H004096
ybiV(1)	1.036	2.06076	Ortholog of E. coli orf, hypothetical protein (AAC73909.1); Blastp hit to AAC73909.1 (271 aa), 88% identity in aa 1 - 269
melR	1.0407	2.04609	Putative -35_signal for melR; RegulonDB:STMLTH004665
fnr	0.93551	2.04449	S. typhimurium fumarate and nitrate reduction regulatory protein. (SW:FNR_SALTY)
hscB	1.02994	2.04116	believed to be involved in assembly of Fe-S clusters; similar to E. coli orf, hypothetical protein (AAC75580.1); Blastp hit to AAC75580.1 (171 aa), 91% identity in aa 1 - 171; co-chaperone protein Hsc20 [Salmonella typhimurium LT2].
fpr	1.05524	2.03836	similar to E. coli ferredoxin-NADP reductase (AAC76906.1); Blastp hit to AAC76906.1 (248 aa), 89% identity in aa 1 - 248; ferredoxin-NADP reductase [Salmonella typhimurium LT2].
zur	0.939624	2.01196	Fur family; similar to E. coli putative regulator (AAC77016.1); Blastp hit to AAC77016.1 (191 aa), 92% identity in aa 21 - 191; transcriptional repressor of znuABC operon [Salmonella typhimurium LT2].
