# Supplementary material for: The transcriptional programme of Salmonella enterica serovar Typhimurium reveals a key role for tryptophan metabolism in biofilms
Source: BMC Genomics. 2009 Dec 11;10:599. doi: 10.1186/1471-2164-10-599 (PMC2805695; doi:10.1186/1471-2164-10-599)
Supplement: Additional file 3 — Genes down-regulated in S. Typhimurium biofilm compared to planktonic cells. A list of genes which are ≥ 2-fold down-regulated (FDR 0.01) in the biofilm at 72 h compared to 72 h planktonic cells. [file 1471-2164-10-599-S3.XLS]

## Sheet: Sheet1
		204 genes
Genes 2-fold down-regulated in (FDR 0.01) S. Typhimurium biofilm at 72 h compared with 72 h planktonic cells
Gene name	Planktonic	Biofilm
Systematic	Normalized	Normalized	Description
fixA	0.963552	0.592629	similar to E. coli probable flavoprotein subunit, carnitine metabolism (AAC73152.1); Blastp hit to AAC73152.1 (268 aa), 87% identity in aa 13 - 268; putative flavoprotein reductase, carnitine metabolism [Salmonella typhimurium LT2].
perM	0.981758	0.5312	similar to E. coli putative permease (AAC75546.1); Blastp hit to AAC75546.1 (353 aa), 94% identity in aa 1 - 350; putative PerM family permease [Salmonella typhimurium LT2].
caiE	1.04171	0.52167	similar to E. coli possible synthesis of cofactor for carnitine racemase and dehydratase (AAC73146.1); Blastp hit to AAC73146.1 (203 aa), 84% identity in aa 8 - 202; stimulates carnitine racemase activity of CaiD and CaiB activity [Salmonella typhimurium LT2].
secY	0.995811	0.515827	membrane subunit; putative ATPase; similar to E. coli putative ATPase subunit of translocase (AAC76325.1); Blastp hit to AAC76325.1 (443 aa), 99% identity in aa 1 - 443; preprotein translocase of IISP family [Salmonella typhimurium LT2].
rplK	0.97866	0.505654	similar to E. coli 50S ribosomal subunit protein L11 (AAC76957.1); Blastp hit to AAC76957.1 (142 aa), 100% identity in aa 1 - 142; 50 S ribosomal subunit protein L11 [Salmonella typhimurium LT2].
oppF	1.02951	0.50504	ABC superfamily (atp-binding); oligopeptide transport ATP-binding protein ) OPPF. (SW:OPPF_SALTY); oligopeptide transport protein [Salmonella typhimurium LT2].
citE2	1.09784	0.499661	similar to E. coli citrate lyase beta chain (acyl lyase subunit) (AAC73717.1); Blastp hit to AAC73717.1 (307 aa), 63% identity in aa 17 - 306; putative citrate lyase beta chain, acyl lyase subunit [Salmonella typhimurium LT2].
ycaD	0.985459	0.480443	similar to E. coli putative transport (AAC73984.1); Blastp hit to AAC73984.1 (382 aa), 88% identity in aa 1 - 382; putative MFS family transport protein [Salmonella typhimurium LT2].
STM0307	0.995607	0.480033	homology to Shigella VirG protein [Salmonella typhimurium LT2].
fucP	1.00331	0.476995	L-fucose permease
PSLT091	0.987462	0.476291	(traW) conjugative transfer: assembly
yhdT	0.981248	0.476175	similar to E. coli orf, hypothetical protein (AAC76289.1); Blastp hit to AAC76289.1 (80 aa), 82% identity in aa 1 - 80; putative inner membrane protein [Salmonella typhimurium LT2].
rplJ	1.10036	0.471231	S. typhimurium 50S ribosomal protein L10 (L8). (SW:RL10_SALTY)
dcuC	0.904485	0.470167	similar to E. coli transport of dicarboxylates (AAC73722.1); Blastp hit to AAC73722.1 (461 aa), 92% identity in aa 1 - 460; DcuC family, dicarboxylate transporter [Salmonella typhimurium LT2].
yceL	1.01416	0.465884	Putative RBS for yceL; RegulonDB:STMS1H001433
narJ	0.918588	0.465682	chaperone required for molybdenum cofactor assembly in nitrate reductase 1; similar to E. coli nitrate reductase 1, delta subunit, assembly function (AAC74310.1); Blastp hit to AAC74310.1 (236 aa), 88% identity in aa 1 - 236; nitrate reductase 1, delta subunit [Salmonella typhimurium LT2].
yhaO	1.04043	0.451541	similar to E. coli putative transport system permease protein (AAC76145.1); Blastp hit to AAC76145.1 (425 aa), 97% identity in aa 3 - 425; putative HAAAP family transport protein [Salmonella typhimurium LT2].
fucI	0.830769	0.447449	similar to E. coli L-fucose isomerase (AAC75844.1); Blastp hit to AAC75844.1 (591 aa), 93% identity in aa 1 - 591; L-fucose isomerase [Salmonella typhimurium LT2].
citE	0.839167	0.446194	similar to E. coli citrate lyase beta chain (acyl lyase subunit) (AAC73717.1); Blastp hit to AAC73717.1 (307 aa), 95% identity in aa 6 - 307; citrate lyase beta chain (acyl lyase subunit) [Salmonella typhimurium LT2].
pyrE	1.0264	0.437643	orotate phosphoribosyltransferase. (SW:PYRE_SALTY); orotate phosphoribosyltransferase [Salmonella typhimurium LT2].
wzxE	0.983225	0.426783	similar to E. coli putative cytochrome (AAC76797.1); Blastp hit to AAC76797.1 (416 aa), 89% identity in aa 1 - 416; O-antigen translocase in LPS biosyntesis [Salmonella typhimurium LT2].
xerC	0.978599	0.420709	integrase/recombinase XERC. (SW:XERC_SALTY); putative site-specific integrase/recombinase [Salmonella typhimurium LT2].
PSLT016	0.90019	0.417721	putative inner membrane protein [Salmonella typhimurium LT2].
uraA	0.968484	0.410951	similar to E. coli uracil transport (AAC75550.1); Blastp hit to AAC75550.1 (429 aa), 94% identity in aa 1 - 425; NCS2 family uracil transport protein [Salmonella typhimurium LT2].
yiaM	0.931592	0.408005	similar to E. coli orf, hypothetical protein (AAC76601.1); Blastp hit to AAC76601.1 (157 aa), 76% identity in aa 1 - 157; putative transporter [Salmonella typhimurium LT2].
STM2528	1.02406	0.394416	similar to E. coli anaerobic dimethyl sulfoxide reductase subunit C (AAC73982.1); Blastp hit to AAC73982.1 (287 aa), 32% identity in aa 6 - 277; putative dimethylsulfoxide reductase [Salmonella typhimurium LT2].
STM4308	0.98018	0.394323	Paralog of E. coli putative oxidoreductase component (AAC74663.1); Blastp hit to AAC74663.1 (207 aa), 33% identity in aa 14 - 206
purH	1.00192	0.386308	bifunctional; bifunctional purine biosynthesis protein PURH. (SW:PUR9_SALTY); phosphoribosylaminoimidazolecarboxamide formyltransferase; IMP cyclohydrolase [Salmonella typhimurium LT2].
STM1573	1.44774	0.382466	putative cytoplasmic protein [Salmonella typhimurium LT2].
STM2800	0.987284	0.37733	similar to E. coli orf, hypothetical protein (AAC75717.1); Blastp hit to AAC75717.1 (149 aa), 87% identity in aa 1 - 149; putative inner membrane protein [Salmonella typhimurium LT2].
rplL	1.03992	0.376229	5Ss ribosomal protein L7/L12 (L8). (SW:RL7_SALTY); 50S ribosomal subunit protein L7/L12 [Salmonella typhimurium LT2].
STM1256	0.887483	0.375785	putative transmembrane protein (gi|2337943); putative ABC transporter [Salmonella typhimurium LT2].
yigW	0.936702	0.374091	similar to E. coli orf, hypothetical protein (AAC76843.1); Blastp hit to AAC76843.1 (206 aa), 80% identity in aa 5 - 184; putative hydrolase of PHP superfamily [Salmonella typhimurium LT2].
rpmC	0.993175	0.370996	similar to E. coli 50S ribosomal subunit protein L29 (AAC76337.1); Blastp hit to AAC76337.1 (63 aa), 98% identity in aa 1 - 63; 50S ribosomal subunit protein L29 [Salmonella typhimurium LT2].
btuB	1.03536	0.369969	vitamin B12 receptor precursor. (SW:BTUB_SALTY); outer membrane receptor for transport of vitamin B12, E colicins, and bacteriophage BF23 [Salmonella typhimurium LT2].
tatA	0.973561	0.368341	SEC-independent protein translocase protein TATA. (SW:TATA_SALTY); component of Sec-independent protein secretion pathway [Salmonella typhimurium LT2].
yiaK	0.972727	0.364953	similar to E. coli putative dehydrogenase (AAC76599.1); Blastp hit to AAC76599.1 (332 aa), 89% identity in aa 1 - 332; putative malate dehydrogenase [Salmonella typhimurium LT2].
feoB	1.03785	0.364521	FeoB family; ferrous iron transport protein B. (SW:FEOB_SALTY); ferrous iron transport protein B [Salmonella typhimurium LT2].
STM3670	1.01961	0.36131	putative chemotaxis protein, resembles cheA [Salmonella typhimurium LT2].
STM2938	1.05008	0.358719	similar to E. coli orf, hypothetical protein (AAC75797.1); Blastp hit to AAC75797.1 (305 aa), 85% identity in aa 1 - 303; putative cytoplasmic protein [Salmonella typhimurium LT2].
yjjP	1.00891	0.357027	similar to E. coli putative structural protein (AAC77320.1); Blastp hit to AAC77320.1 (277 aa), 90% identity in aa 19 - 277; putative membrane protein [Salmonella typhimurium LT2].
glpQ	1.07415	0.351666	similar to E. coli glycerophosphodiester phosphodiesterase, periplasmic (AAC75299.1); Blastp hit to AAC75299.1 (358 aa), 89% identity in aa 1 - 357; periplasmic glycerophosphodiester phosphodiesterase [Salmonella typhimurium LT2].
rplE	1.00156	0.348427	50S ribosomal protein L5. (SW:RL5_SALTY); 50S ribosomal subunit protein L5 [Salmonella typhimurium LT2].
yneB	1.00491	0.345205	similar to E. coli orf, hypothetical protein (AAC74590.1); Blastp hit to AAC74590.1 (291 aa), 89% identity in aa 1 - 290; putative fructose-1,6-bisphosphate aldolase [Salmonella typhimurium LT2].
cydC	1.03382	0.343754	ABC superfamily (atp&memb); similar to E. coli ATP-binding component of cytochrome-related transport (AAC73972.1); Blastp hit to AAC73972.1 (573 aa), 86% identity in aa 1 - 573; cytochrome-related transporter [Salmonella typhimurium LT2].
caiF	0.962401	0.342517	similar to E. coli transcriptional regulator of cai operon (AAC73145.1); Blastp hit to AAC73145.1 (166 aa), 76% identity in aa 36 - 166; transcriptional regulator of cai and fix operon [Salmonella typhimurium LT2].
infC	1.05714	0.340262	translation initiation factor IF-3. (SW:IF3_SALTY); protein chain initiation factor IF-3 [Salmonella typhimurium LT2].
pflB	1.0142	0.337526	Putative RBS for pflB; RegulonDB:STMS1H001259
oppD	1.01547	0.331084	ABC superfamily (atp-binding); oligopeptide transport ATP-binding protein OPPD. (SW:OPPD_SALTY); oligopeptide transport protein [Salmonella typhimurium LT2].
rna	1.05287	0.329477	similar to E. coli RNase I, cleaves phosphodiester bond between any two nucleotides (AAC73712.1); Blastp hit to AAC73712.1 (268 aa), 73% identity in aa 1 - 268; RNase I, cleaves phosphodiester bond between any two nucleotides [Salmonella typhimurium LT2].
rplR	1.03476	0.328688	Putative RBS for rplR; RegulonDB:STMS1H003426
STM4155	0.866344	0.325822	putative inner membrane protein [Salmonella typhimurium LT2].
yghJ	0.969846	0.321137	similar to E. coli orf, hypothetical protein (AAC75800.1); Blastp hit to AAC75800.1 (363 aa), 29% identity in aa 1 - 334; putative cytoplasmic protein [Salmonella typhimurium LT2].
yfcC	0.910512	0.320991	similar to E. coli putative S-transferase (AAC75358.1); Blastp hit to AAC75358.1 (513 aa), 91% identity in aa 8 - 513; putative integral membrane protein [Salmonella typhimurium LT2].
rplQ	1.30341	0.311273	similar to E. coli 50S ribosomal subunit protein L17 (AAC76319.1); Blastp hit to AAC76319.1 (127 aa), 99% identity in aa 1 - 127; 50S ribosomal subunit protein L17 [Salmonella typhimurium LT2].
flgH	0.98469	0.310707	basal-body outer-membrane L (lipopolysaccharide layer) ring protein; flagellar l-ring protein precursor (basal body l-ring protein). (SW:FLGH_SALTY); flagellar biosynthesis protein [Salmonella typhimurium LT2].
fucK	1.03582	0.309816	similar to E. coli L-fuculokinase (AAC75845.1); Blastp hit to AAC75845.1 (482 aa), 84% identity in aa 11 - 482; L-fuculokinase [Salmonella typhimurium LT2].
glpT	1.0281	0.302235	similar to E. coli sn-glycerol-3-phosphate permease (AAC75300.1); Blastp hit to AAC75300.1 (452 aa), 96% identity in aa 1 - 452; MFS family, sn-glycerol-3-phosphate transport protein [Salmonella typhimurium LT2].
STM2236	0.971237	0.301389	putative phage protein [Salmonella typhimurium LT2].
murC	0.974519	0.300012	similar to E. coli L-alanine adding enzyme, UDP-N-acetyl-muramate:alanine ligase (AAC73202.1); Blastp hit to AAC73202.1 (491 aa), 94% identity in aa 1 - 490; L-alanine adding enzyme; UDP-N-acetyl-muramate:alanine ligase [Salmonella typhimurium LT2].
rpmD	1.26105	0.294041	similar to E. coli 50S ribosomal subunit protein L30 (AAC76327.1); Blastp hit to AAC76327.1 (59 aa), 96% identity in aa 1 - 59; 50S ribosomal subunit protein L30 [Salmonella typhimurium LT2].
rpsE	0.948041	0.286616	30S ribosomal protein S5. (SW:RS5_SALTY); 30S ribosomal subunit protein S5 [Salmonella typhimurium LT2].
STM1632	0.964342	0.283217	putative inner membrane protein [Salmonella typhimurium LT2].
STM1697	0.994291	0.282005	Putative RBS for STM1697; RegulonDB:STMS1H001882
yhbV	0.972549	0.281118	Ortholog of E. coli orf, hypothetical protein (AAC76193.1); Blastp hit to AAC76193.1 (298 aa), 91% identity in aa 1 - 298
nuoE	1.05067	0.278822	nadh dehydrogenaseI i chain E. (SW:NUOE_SALTY); NADH dehydrogenase I chain E [Salmonella typhimurium LT2].
iadA	1.05424	0.278463	similar to E. coli isoaspartyl dipeptidase (AAC77284.1); Blastp hit to AAC77284.1 (390 aa), 81% identity in aa 1 - 390; isoaspartyl dipeptidase [Salmonella typhimurium LT2].
yhcG	1.0294	0.278283	similar to E. coli orf, hypothetical protein (AAC76252.1); Blastp hit to AAC76252.1 (375 aa), 55% identity in aa 115 - 164; putative cytoplasmic protein [Salmonella typhimurium LT2].
pta	0.939524	0.275045	similar to E. coli phosphotransacetylase (AAC75357.1); Blastp hit to AAC75357.1 (714 aa), 96% identity in aa 1 - 714; phosphotransacetylase [Salmonella typhimurium LT2].
slsA	1.05245	0.270202	Pathogenicity island encoded protein: SPI3; SlsA (gi|4324613); putative inner membrane protein [Salmonella typhimurium LT2].
STM1534	1.02701	0.266538	similar to E. coli processing of HyaA and HyaB proteins (AAC74061.1); Blastp hit to AAC74061.1 (132 aa), 36% identity in aa 17 - 115; putative hydrogenase [Salmonella typhimurium LT2].
murD	0.988495	0.259712	Ortholog of E. coli UDP-N-acetylmuramoylalanine-D-glutamate ligase (AAC73199.1); Blastp hit to AAC73199.1 (438 aa), 92% identity in aa 1 - 438
nuoI	1.37529	0.258394	similar to E. coli NADH dehydrogenase I chain I (AAC75341.1); Blastp hit to AAC75341.1 (180 aa), 99% identity in aa 1 - 180; NADH dehydrogenase I chain I [Salmonella typhimurium LT2].
nuoK	1.01105	0.254288	similar to E. coli NADH dehydrogenase I chain K (AAC75339.1); Blastp hit to AAC75339.1 (100 aa), 99% identity in aa 1 - 100; NADH dehydrogenase I chain K [Salmonella typhimurium LT2].
ompN	0.952341	0.254186	non-specific porin; similar to E. coli putative outer membrane protein (AAC74459.1); Blastp hit to AAC74459.1 (377 aa), 81% identity in aa 1 - 377; outer membrane protein N [Salmonella typhimurium LT2].
rplO	0.902519	0.251213	similar to E. coli 50S ribosomal subunit protein L15 (AAC76326.1); Blastp hit to AAC76326.1 (144 aa), 99% identity in aa 1 - 144; 50S ribosomal subunit protein L15 [Salmonella typhimurium LT2].
STM1269	0.962498	0.251185	putative chorismate mutase [Salmonella typhimurium LT2].
cobB	1.01304	0.250615	Ortholog of E. coli putative nicotinic acid mononucleotide:5,6-dimethylbenzimidazole (DMB) phosphoribosyltransferase (AAC74204.1); Blastp hit to AAC74204.1 (279 aa), 91% identity in aa 1 - 273
STM1531	0.797414	0.249193	similar to E. coli may modulate levels of hydrogenease-2 (AAC76027.1); Blastp hit to AAC76027.1 (113 aa), 38% identity in aa 1 - 113; putative hydrogenase [Salmonella typhimurium LT2].
rihC	0.991052	0.248331	similar to E. coli orf, hypothetical protein (AAC73141.1); Blastp hit to AAC73141.1 (304 aa), 80% identity in aa 3 - 303; putative purine nucleoside hydrolase [Salmonella typhimurium LT2].
STM2302	1.00778	0.246092	unknown (gi|2921424); putative inner membrane protein [Salmonella typhimurium LT2].
menE	1.01595	0.244549	O-succinylbenzoic acid--coA ligase. (SW:MENE_SALTY); o-succinylbenzoate-CoA ligase [Salmonella typhimurium LT2].
STM2239	1.04265	0.244263	Putative RBS for STM2239; RegulonDB:STMS1H002376
cbiG	0.960243	0.241783	CBIG protein. (SW:CBIG_SALTY); synthesis of vitamin B12 adenosyl cobalamide precursor [Salmonella typhimurium LT2].
STM3782	0.945145	0.240822	similar to E. coli PTS system galactitol-specific enzyme IIC (AAC75153.1); Blastp hit to AAC75153.1 (451 aa), 40% identity in aa 5 - 432; putative PTS system galactitol-specific enzyme IIC component [Salmonella typhimurium LT2].
tdcG	1.02383	0.238152	similar to E. coli L-serine dehydratase (deaminase), L-SD2 (AAC75839.1); Blastp hit to AAC75839.1 (455 aa), 74% identity in aa 1 - 452; L-serine deaminase [Salmonella typhimurium LT2].
menB	0.995311	0.236957	similar to E. coli dihydroxynaphtoic acid synthetase (AAC75322.1); Blastp hit to AAC75322.1 (285 aa), 96% identity in aa 1 - 285; dihydroxynaphtoic acid synthetase [Salmonella typhimurium LT2].
nuoH	0.996686	0.233517	nadh dehydrogenase I chain H. (SW:NUOH_SALTY); NADH dehydrogenase I chain H [Salmonella typhimurium LT2].
yjjW	1.31406	0.230839	Ortholog of E. coli putative activating enzyme (AAC77332.1); Blastp hit to AAC77332.1 (287 aa), 81% identity in aa 1 - 287
pdgL	0.989374	0.22555	D-ala-D-ala digestion in peptidoglycan; D-alanyl-D-alanine dipeptidase PcgL precursor (gi|4585342); Periplasmic dipeptidase [Salmonella typhimurium LT2].
pagC	0.950059	0.220207	PhoP regulated; virulence membrane protein PAGC precursor. (SW:PAGC_SALTY); reduced macrophage survival protein [Salmonella typhimurium LT2].
citX2	0.862852	0.217904	similar to E. coli orf, hypothetical protein (AAC73715.1); Blastp hit to AAC73715.1 (183 aa), 46% identity in aa 12 - 167; putative cytoplasmic protein [Salmonella typhimurium LT2].
phoN	1.01088	0.213944	nonspecific acid phosphatase precursor. (SW:PHON_SALTY); non-specific acid phosphatase [Salmonella typhimurium LT2].
phsB	1.07481	0.211415	electron transfer; thiosulfate reductase electron transport proteinPHSB. (SW:PHSB_SALTY); hydrogen sulfide production iron-sulfur subunit [Salmonella typhimurium LT2].
sucB	1.0095	0.20714	similar to E. coli 2-oxoglutarate dehydrogenase (dihydrolipoyltranssuccinase E2 component) (AAC73821.1); Blastp hit to AAC73821.1 (405 aa), 96% identity in aa 1 - 405; 2-oxoglutarate dehydrogenase (dihydrolipoyltranssuccinase E2 component) [Salmonella typhimurium LT2].
STM2233	0.940558	0.202821	Putative RBS for STM2233; RegulonDB:STMS1H002370
nuoN	0.955034	0.197911	similar to E. coli NADH dehydrogenase I chain N (AAC75336.1); Blastp hit to AAC75336.1 (425 aa), 95% identity in aa 1 - 425; NADH dehydrogenase I chain N [Salmonella typhimurium LT2].
dmsB	0.983489	0.196062	Ortholog of E. coli anaerobic dimethyl sulfoxide reductase subunit B (AAC73981.1); Blastp hit to AAC73981.1 (205 aa), 96% identity in aa 1 - 205
ygcH	1.05754	0.194003	similar to E. coli orf, hypothetical protein (AAC75798.1); Blastp hit to AAC75798.1 (199 aa), 28% identity in aa 3 - 198; putative cytoplasmic protein [Salmonella typhimurium LT2].
menC	0.987426	0.193811	similar to E. coli o-succinylbenzoyl-CoA synthase; conversion of chorismate to 2-o-succinylbenzoyl-CoA (AAC75321.1); Blastp hit to AAC75321.1 (320 aa), 88% identity in aa 1 - 320; o-succinylbenzoyl-CoA synthase [Salmonella typhimurium LT2].
sdaB	0.966007	0.191378	similar to E. coli L-serine dehydratase (deaminase), L-SD2 (AAC75839.1); Blastp hit to AAC75839.1 (455 aa), 94% identity in aa 1 - 455; L-serine dehydratase; L-threonine deaminase 2 [Salmonella typhimurium LT2].
ybjX	1.05495	0.190825	similar to E. coli putative enzyme (AAC73964.1); Blastp hit to AAC73964.1 (330 aa), 57% identity in aa 15 - 329; homolog of virK [Salmonella typhimurium LT2].
nuoF	1.00292	0.190038	nadh dehydrogenase I chain F. (SW:NUOF_SALTY); NADH dehydrogenase I chain F [Salmonella typhimurium LT2].
sucC	0.963632	0.188326	similar to E. coli succinyl-CoA synthetase, beta subunit (AAC73822.1); Blastp hit to AAC73822.1 (388 aa), 98% identity in aa 1 - 388; succinyl-CoA synthetase, beta subunit [Salmonella typhimurium LT2].
STM1535	1.03043	0.184735	putative hydrogenase protein [Salmonella typhimurium LT2].
allC	1.15136	0.183919	similar to E. coli putative hydantoin utilization protein (AAC73618.1); Blastp hit to AAC73618.1 (411 aa), 88% identity in aa 1 - 411; allantoate amidohydrolase [Salmonella typhimurium LT2].
virK	1.05357	0.178736	virulence gene; similar to E. coli putative enzyme (AAC73964.1); Blastp hit to AAC73964.1 (330 aa), 39% identity in aa 47 - 329; similar to virK in Shigella [Salmonella typhimurium LT2].
nuoJ	0.924754	0.172598	similar to E. coli NADH dehydrogenase I chain J (AAC75340.1); Blastp hit to AAC75340.1 (184 aa), 96% identity in aa 1 - 184; NADH dehydrogenase I chain J [Salmonella typhimurium LT2].
STM1533	0.998352	0.172017	similar to E. coli nickel incorporation into hydrogenase-1 proteins (AAC74062.1); Blastp hit to AAC74062.1 (285 aa), 32% identity in aa 7 - 281; putative hydrogenase [Salmonella typhimurium LT2].
fdnH	1.3811	0.166377	nitrate-inducible; similar to E. coli formate dehydrogenase-N, nitrate-inducible, iron-sulfur beta subunit (AAD13439.1); Blastp hit to AAD13439.1 (294 aa), 93% identity in aa 1 - 294; formate dehydrogenase-N, Fe-S beta subunit [Salmonella typhimurium LT2].
ais	1.0202	0.165183	similar to E. coli protein induced by aluminum (AAC75312.1); Blastp hit to AAC75312.1 (200 aa), 68% identity in aa 1 - 198; aluminum inducible protein [Salmonella typhimurium LT2].
sdaC	0.936773	0.164446	similar to E. coli probable serine transporter (AAC75838.1); Blastp hit to AAC75838.1 (429 aa), 95% identity in aa 1 - 429; putative HAAAP family serine transport protein [Salmonella typhimurium LT2].
atpE	1.00014	0.164038	Putative RBS for atpE; RegulonDB:STMS1H003826
orf48	0.937925	0.163785	amino acid permease YeeF like protein (gi|1526981); putative amino acid permease [Salmonella typhimurium LT2].
hypC	0.990738	0.159866	similar to E. coli pleiotrophic effects on 3 hydrogenase isozymes (AAC75770.1); Blastp hit to AAC75770.1 (90 aa), 96% identity in aa 1 - 90; putative hydrogenase expression/formation protein [Salmonella typhimurium LT2].
STM1536	0.930931	0.159564	similar to E. coli processing of HyaA and HyaB proteins (AAC74060.1); Blastp hit to AAC74060.1 (195 aa), 53% identity in aa 6 - 183; putative hydrogenase maturation protease [Salmonella typhimurium LT2].
tdcE	1.02685	0.156588	similar to E. coli probable formate acetyltransferase 3 (AAC76149.1); Blastp hit to AAC76149.1 (746 aa), 93% identity in aa 1 - 741; pyruvate formate-lyase 4; 2-ketobutyrate formate-lyase [Salmonella typhimurium LT2].
aceF	0.947955	0.154826	dihydrolipoyltransacetylase component; similar to E. coli pyruvate dehydrogenase (dihydrolipoyltransacetylase component) (AAC73226.1); Blastp hit to AAC73226.1 (630 aa), 93% identity in aa 1 - 630; pyruvate dehydrogenase [Salmonella typhimurium LT2].
artQ	1.00254	0.153864	ABC superfamily (membrane); similar to E. coli arginine 3rd transport system permease protein (AAC73949.1); Blastp hit to AAC73949.1 (238 aa), 94% identity in aa 1 - 237; arginine 3rd transport system [Salmonella typhimurium LT2].
orf32	1.01622	0.151792	proline iminopeptidase like protein (gi|1526980); putative hydrolase or acyltransferase [Salmonella typhimurium LT2].
STM1633	0.978367	0.148842	similar to E. coli putative periplasmic binding transport protein (AAC74987.1); Blastp hit to AAC74987.1 (266 aa), 25% identity in aa 19 - 232; putative periplasmic binding protein [Salmonella typhimurium LT2].
STM2300	0.970509	0.148279	similar to E. coli orf, hypothetical protein (AAC75316.1); Blastp hit to AAC75316.1 (296 aa), 73% identity in aa 1 - 295; putative cytoplasmic protein [Salmonella typhimurium LT2].
orf408	0.978618	0.146087	ORF 408 (gi|4456874); putative regulatory protein, deoR family [Salmonella typhimurium LT2].
artM	0.957189	0.145842	Putative RBS for artM; RegulonDB:STMS1H001183
atpG	0.94338	0.14328	similar to E. coli membrane-bound ATP synthase, F1 sector, gamma-subunit (AAC76756.1); Blastp hit to AAC76756.1 (287 aa), 96% identity in aa 1 - 287; membrane-bound ATP synthase, F1 sector, gamma-subunit [Salmonella typhimurium LT2].
hybE	1.06504	0.142357	similar to E. coli member of hyb operon (AAC76028.1); Blastp hit to AAC76028.1 (162 aa), 80% identity in aa 1 - 162; putative hydrogenase [Salmonella typhimurium LT2].
pipD	0.973316	0.142064	Pathogenicity island encoded protein: SPI5 [Salmonella typhimurium LT2].
pyrI	1.04267	0.14024	allosteric regulation; aspartate carbamoyltransferase regulatory chain. (SW:PYRI_SALTY); aspartate carbamoyltransferase, regulatory subunit [Salmonella typhimurium LT2].
tdcB	0.968202	0.13656	catabolic; similar to E. coli threonine dehydratase, catabolic (AAC76152.1); Blastp hit to AAC76152.1 (329 aa), 95% identity in aa 1 - 329; threonine dehydratase [Salmonella typhimurium LT2].
hupB	0.977754	0.131747	DNA-binding protein HU-beta (NS1) (HU-1). (SW:DBHB_SALTY); DNA-binding protein HU-beta, NS1 (HU-1) [Salmonella typhimurium LT2].
tktA	0.814714	0.131213	similar to E. coli transketolase 1 isozyme (AAC75972.1); Blastp hit to AAC75972.1 (663 aa), 95% identity in aa 1 - 663; transketolase 1 isozyme [Salmonella typhimurium LT2].
tdcD	1.03306	0.13027	propionate kinase. (SW:TDCD_SALTY); propionate kinase; acetate kinase II (anaerobic) [Salmonella typhimurium LT2].
STM1539	0.986703	0.127151	similar to E. coli hydrogenase-1 small subunit (AAC74057.1); Blastp hit to AAC74057.1 (372 aa), 72% identity in aa 1 - 371; putative hydrogenase-1 small subunit [Salmonella typhimurium LT2].
hybC	1.03517	0.12595	similar to E. coli probable large subunit, hydrogenase-2 (AAC76030.1); Blastp hit to AAC76030.1 (567 aa), 94% identity in aa 1 - 567; hydrogenase-2, large subunit [Salmonella typhimurium LT2].
yfiD	0.952529	0.125064	similar to E. coli putative formate acetyltransferase (AAC75632.1); Blastp hit to AAC75632.1 (127 aa), 96% identity in aa 1 - 127; putative formate acetyltransferase [Salmonella typhimurium LT2].
ybgE	1.32899	0.124822	similar to E. coli orf, hypothetical protein (AAC73829.1); Blastp hit to AAC73829.1 (97 aa), 89% identity in aa 8 - 96; putative inner membrane lipoprotein [Salmonella typhimurium LT2].
hypD	0.947326	0.120817	similar to E. coli pleiotrophic effects on 3 hydrogenase isozymes (AAC75771.1); Blastp hit to AAC75771.1 (373 aa), 94% identity in aa 1 - 372; putative hydrogenase expression/formation protein [Salmonella typhimurium LT2].
hybA	0.950943	0.116181	intitally thought to be hydrogenase-2 small subunit which now identified as hybO; similar to E. coli hydrogenase-2 small subunit (AAC76032.1); Blastp hit to AAC76032.1 (328 aa), 95% identity in aa 1 - 328; unknown [Salmonella typhimurium LT2].
pqaB	1.02643	0.111967	PqaB; affects polymycin B resistance and lipopolysaccharide synthesis; similar to E. coli orf, hypothetical protein (AAC75317.1); Blastp hit to AAC75317.1 (550 aa), 71% identity in aa 1 - 550; putative melittin resistance protein [Salmonella typhimurium LT2].
ompC	0.954586	0.109704	Putative -35_signal for ompC; RegulonDB:STMLTH004531
tdcC	0.917315	0.109528	anaerobically inducible; similar to E. coli anaerobically inducible L-threonine, L-serine permease (AAC76151.1); Blastp hit to AAC76151.1 (443 aa), 94% identity in aa 1 - 443; HAAAP family L-threonine/ L-serine permease [Salmonella typhimurium LT2].
STM0342	1.02927	0.108432	S. typhimurium unknown (gi|6707277)
atpC	0.980077	0.108141	Putative RBS for atpC; RegulonDB:STMS1H003820
atpA	0.947707	0.107533	Putative RBS for atpA; RegulonDB:STMS1H003823
hybG	0.994865	0.106648	Putative RBS for hybG; RegulonDB:STMS1H003180
STM1792	0.982951	0.104152	similar to E. coli probable third cytochrome oxidase, subunit I (AAC74063.1); Blastp hit to AAC74063.1 (514 aa), 88% identity in aa 1 - 514; putative cytochrome oxidase, subunit I [Salmonella typhimurium LT2].
STM4302	1.08034	0.102791	Putative RBS for STM4302; RegulonDB:STMS1H004198
STM1538	1.04981	0.100434	similar to E. coli hydrogenase-1 large subunit (AAC74058.1); Blastp hit to AAC74058.1 (597 aa), 66% identity in aa 1 - 597; putative hydrogenase-1 large subunit [Salmonella typhimurium LT2].
frdC	1.12494	0.0891577	anaerobic; membrane anchor polypeptide; similar to E. coli fumarate reductase, anaerobic, membrane anchor polypeptide (AAC77112.1); Blastp hit to AAC77112.1 (131 aa), 89% identity in aa 1 - 131; fumarate reductase [Salmonella typhimurium LT2].
potC	1.01767	0.079569	ABC superfamily (membrane); similar to E. coli spermidine/putrescine transport system permease (AAC74208.1); Blastp hit to AAC74208.1 (264 aa), 96% identity in aa 1 - 258; spermidine/putrescine transporter [Salmonella typhimurium LT2].
frdA	1.04803	0.0790369	anaerobic; flavoprotein subunit; similar to E. coli fumarate reductase, anaerobic, flavoprotein subunit (AAC77114.1); Blastp hit to AAC77114.1 (602 aa), 95% identity in aa 1 - 595; fumarate reductase [Salmonella typhimurium LT2].
hypB	0.921377	0.07857	assembly of metallocenter; similar to E. coli guanine-nucleotide binding protein, functions as nickel donor for large subunit of hydrogenase 3 (AAC75769.1); Blastp hit to AAC75769.1 (290 aa), 94% identity in aa 1 - 290; hydrogenase-3 accessory protein [Salmonella typhimurium LT2].
ssrB	1.09898	0.0779442	homologous with degU/uvrY/bvgA; SsrB (gi|2765824); secretion system regulator: transcriptonal activator [Salmonella typhimurium LT2].
hybF	0.950894	0.0774734	similar to E. coli may modulate levels of hydrogenease-2 (AAC76027.1); Blastp hit to AAC76027.1 (113 aa), 84% identity in aa 1 - 113; putative hydrogenase expression/formation protein [Salmonella typhimurium LT2].
dctA	1.0423	0.0765011	C4-dicarboxylate transport protein. (SW:DCTA_SALTY); DAACS family C4-dicarboxylic acids transport protein [Salmonella typhimurium LT2].
fumB	1.37998	0.071249	fumarate hydratase class I; anaerobic isozyme; similar to E. coli fumarase B= fumarate hydratase Class I; anaerobic isozyme (AAC77083.1); Blastp hit to AAC77083.1 (548 aa), 92% identity in aa 1 - 548; fumarase B [Salmonella typhimurium LT2].
STM2234	0.982335	0.0665907	Putative RBS for STM2234; RegulonDB:STMS1H002371
hypA	1.01746	0.0637232	functions as nickel donor for HycE of hydrogenlyase 3; similar to E. coli pleiotrophic effects on 3 hydrogenase isozymes (AAC75768.1); Blastp hit to AAC75768.1 (116 aa), 86% identity in aa 1 - 115; guanine-nucleotide binding protein in formate-hydrogenlyase system [Salmonella typhimurium LT2].
sspH2	1.00683	0.0615743	induced by the SPI-2 regulator ssrA/B; Leucine-rich repeat protein [Salmonella typhimurium LT2].
STM2237	1.48494	0.0606662	putative inner membrane protein [Salmonella typhimurium LT2].
frdB	0.987766	0.0595253	anaerobic; Fe-S protein subunit; similar to E. coli fumarate reductase, anaerobic, iron-sulfur protein subunit (AAC77113.1); Blastp hit to AAC77113.1 (244 aa), 95% identity in aa 1 - 244; fumarate reductase [Salmonella typhimurium LT2].
STM2138	0.96789	0.0481828	putative cytoplasmic protein [Salmonella typhimurium LT2].
orf245	0.952661	0.0480441	ORF 245 (gi|4456875); putative cytoplasmic protein [Salmonella typhimurium LT2].
pmrF	1.02318	0.0419256	similar to E. coli putative sugar transferase (AAC75314.1); Blastp hit to AAC75314.1 (322 aa), 87% identity in aa 1 - 318; putative glycosyl transferase [Salmonella typhimurium LT2].
orfX	1	0.0411089	Pathogenicity island encoded protein: SPI5 [Salmonella typhimurium LT2].
potD	1.02209	0.0407306	ABC superfamily (peri_perm); spermidine/putrescine-binding periplasmic protein SPBP. (SW:POTD_SALTY); spermidine/putrescine transporter [Salmonella typhimurium LT2].
ompW	0.990946	0.0372017	colicin S4 receptor; putative transporter; similar to E. coli putative outer membrane protein (AAC74338.1); Blastp hit to AAC74338.1 (212 aa), 88% identity in aa 1 - 212; outer membrane protein W [Salmonella typhimurium LT2].
cydA	0.951218	0.0335238	Ortholog of E. coli cytochrome d terminal oxidase, polypeptide subunit I (AAC73827.1); Blastp hit to AAC73827.1 (523 aa), 96% identity in aa 2 - 523
cydB	0.980772	0.0289214	similar to E. coli cytochrome d terminal oxidase polypeptide subunit II (AAC73828.1); Blastp hit to AAC73828.1 (379 aa), 92% identity in aa 1 - 379; cytochrome d terminal oxidase polypeptide subunit II [Salmonella typhimurium LT2].
ssaP	1.01072	0.0279527	secretion system apparatus protein SSAP. (SW:SSAP_SALTY); secretion system apparatus protein [Salmonella typhimurium LT2].
yfbG	0.980797	0.0269856	hypothetical 73.6 Kda protein in ais-pmrD intergenic region. (SW:YFBG_SALTY); putative transformylase [Salmonella typhimurium LT2].
STM0341	0.977071	0.0264131	putative inner membrane protein [Salmonella typhimurium LT2].
STM2287	1.02496	0.0261805	similar to E. coli putative sulfatase / phosphatase (AAC75329.1); Blastp hit to AAC75329.1 (403 aa), 30% identity in aa 27 - 294, 29% identity in aa 297 - 363; putative cytoplasmic protein [Salmonella typhimurium LT2].
ugtL	0.973531	0.0250922	homology with chitinase from Schizosaccharomyces; putative membrane protein UgtL (gi|4585341); putative membrane protein [Salmonella typhimurium LT2].
STM2139	0.989152	0.0233835	Putative RBS for STM2139; RegulonDB:STMS1H002283
sseF	1.03862	0.0180262	SseF (gi|3377868); secretion system effector [Salmonella typhimurium LT2].
sifB	1.08151	0.0159051	secreted effector SifB (gi|8927437); Salmonella translocated effector: translocated by SPI-2 [Salmonella typhimurium LT2].
ssaM	1.02545	0.015575	secretion system apparatus protein SSAM. (SW:SSAM_SALTY); secretion system apparatus protein [Salmonella typhimurium LT2].
ssaE	0.951249	0.014962	putative secretory apparatus component (gi|3377860); secretion system effector [Salmonella typhimurium LT2].
sifA	1.28365	0.0133084	replication in macrophages; SIFA protein (SW:SIFA_SALTY); lysosomal glycoprotein (lgp)-containing structures [Salmonella typhimurium LT2].
ssaV	0.993427	0.0132274	homology with the LcrD family of proteins; secretion system apparatus protein SSAV. (SW:SSAV_SALTY); secretion system apparatus protein [Salmonella typhimurium LT2].
dcuB	1.05274	0.0128041	similar to E. coli anaerobic dicarboxylate transport (AAC77084.1); Blastp hit to AAC77084.1 (446 aa), 97% identity in aa 1 - 446; Dcu family anaerobic C4-dicarboxylate transporter [Salmonella typhimurium LT2].
ssaN	0.983701	0.01	homology with the YscN family of proteins; probable secretion system apparatus ATP synthase SSAN. (SW:SSAN_SALTY); secretion system apparatus protein [Salmonella typhimurium LT2].
ssaB	0.98758	0.01	SpiC (gi|1498306); secretion system apparatus protein [Salmonella typhimurium LT2].
ssaO	1.04503	0.01	secretion system apparatus protein SSAO. (SW:SSAO_SALTY); secretion system apparatus protein [Salmonella typhimurium LT2].
STM2778	0.9741	0.01	pseudogene
STM1698	0.997621	0.01	putative inner membrane protein [Salmonella typhimurium LT2].
STM1397	0.965164	0.01	secretion system chaperone protein
sseE	0.981191	0.01	SseE (gi|3377866); secretion system effector [Salmonella typhimurium LT2].
ssaJ	1.01366	0.01	homology with the yscJ/mxiJ/prgK family of lipoproteins; secretion system apparatus lipoprotein SSAJ precursor. (SW:SSAJ_SALTY); secretion system apparatus protein [Salmonella typhimurium LT2].
STM0972	1.00938	0.01	Putative RBS for STM0972; RegulonDB:STMS1H001258
ssaR	1.07756	0.01	homology with YscR of the secretion system of Yersinia; virulence protein yscr (SW:YSCR_SALTY); secretion system apparatus protein [Salmonella typhimurium LT2].
sseC	1.05236	0.01	SseC (gi|3377864); secretion system effector [Salmonella typhimurium LT2].
STM1398	0.978749	0.01	sseB
sseD	0.994734	0.01	SseD (gi|3776122); secretion system effector [Salmonella typhimurium LT2].
ssaC	1.08321	0.01	SpiA (gi|1498307); secretion system apparatus protein [Salmonella typhimurium LT2].
ssaI	1.01951	0.01	SsaI (gi|3776129); secretion system apparatus [Salmonella typhimurium LT2].
ssaK	0.985245	0.01	secretion system apparatus protein SSAK. (SW:SSAK_SALTY); secretion system apparatus protein [Salmonella typhimurium LT2].
sscA	0.988809	0.01	putative secretion chaperone (gi|3377863); secretion system chaparone [Salmonella typhimurium LT2].
ssaL	0.942491	0.01	secretion system apparatus protein SSAL. (SW:SSAL_SALTY); secretion system apparatus protein [Salmonella typhimurium LT2].
ssaG	0.978048	0.01	SsaH (gi|2460267); secretion system apparatus [Salmonella typhimurium LT2].
STM2779	1.00225	0.01	hypothetical protein; putative inner membrane protein [Salmonella typhimurium LT2].
sscB	0.973467	0.01	SscB (gi|3377867); secretion system chaparone [Salmonella typhimurium LT2].
sseJ	0.990314	0.01	regulated by SPI-2; secreted effector J SseJ (gi|9931614); Salmonella translocated effector [Salmonella typhimurium LT2].
