# Supplementary material for: The transcriptional programme of Salmonella enterica serovar Typhimurium reveals a key role for tryptophan metabolism in biofilms
Source: BMC Genomics. 2009 Dec 11;10:599. doi: 10.1186/1471-2164-10-599 (PMC2805695; doi:10.1186/1471-2164-10-599)
Supplement: Additional file 6 — Genes up-regulated in the biofilm when compared to mid-exponential and stationary phase planktonic cells. A list of genes which are ≥ 2-fold up-regulated (FDR 0.01) in the biofilm when (72 h) compared to both mid-exponential (6 h) and stationary phase (24 h) planktonic cells. [file 1471-2164-10-599-S6.XLS]

## Sheet: Sheet1
Genes 2-fold up in biofilm compared compared with mid-exponential and stationary phase planktonic (FDR 0.01)
Gene name
Systematic	Description
ytfF	similar to E. coli putative transmembrane subunit (AAC77167.1); Blastp hit to AAC77167.1 (324 aa), 81% identity in aa 4 - 323; putative cationic amino acid transporter [Salmonella typhimurium LT2].
ytfB	similar to E. coli orf, hypothetical protein (AAC77163.1); Blastp hit to AAC77163.1 (224 aa), 85% identity in aa 13 - 224; putative cell envelope opacity-associated protein A [Salmonella typhimurium LT2].
yraR	similar to E. coli orf, hypothetical protein (AAC76186.1); Blastp hit to AAC76186.1 (226 aa), 86% identity in aa 6 - 226; putative nucleoside-diphosphate-sugar epimerase [Salmonella typhimurium LT2].
yqjF	similar to E. coli orf, hypothetical protein (AAC76136.1); Blastp hit to AAC76136.1 (160 aa), 81% identity in aa 1 - 160; putative membrane-associated protein [Salmonella typhimurium LT2].
yqjD	similar to E. coli orf, hypothetical protein (AAC76133.1); Blastp hit to AAC76133.1 (101 aa), 90% identity in aa 1 - 101; putative inner membrane protein [Salmonella typhimurium LT2].
yqjC	similar to E. coli orf, hypothetical protein (AAC76132.1); Blastp hit to AAC76132.1 (127 aa), 84% identity in aa 6 - 127; putative periplasmic protein [Salmonella typhimurium LT2].
yqhE	similar to E. coli orf, hypothetical protein (AAC76048.1); Blastp hit to AAC76048.1 (236 aa), 93% identity in aa 1 - 236; 2,5-diketo-D-gluconate reductase A [Salmonella typhimurium LT2].
yohM	similar to E. coli orf, hypothetical protein (AAC75167.1); Blastp hit to AAC75167.1 (274 aa), 78% identity in aa 1 - 274; putative inner membrane protein [Salmonella typhimurium LT2].
yohF	similar to E. coli putative oxidoreductase (AAC75198.1); Blastp hit to AAC75198.1 (253 aa), 80% identity in aa 1 - 251; putative oxidoreductase [Salmonella typhimurium LT2].
yodD	similar to E. coli orf, hypothetical protein (AAC75020.1); Blastp hit to AAC75020.1 (80 aa), 92% identity in aa 6 - 80; putative cytoplasmic protein [Salmonella typhimurium LT2].
ynhA	involved in Fe-S center assembly; similar to E. coli orf, hypothetical protein (AAC74749.1); Blastp hit to AAC74749.1 (138 aa), 87% identity in aa 1 - 138; putative SufE protein [Salmonella typhimurium LT2].
yncB	similar to E. coli putative oxidoreductase (AAC74531.1); Blastp hit to AAC74531.1 (376 aa), 85% identity in aa 28 - 375; putative NADP-dependent oxidoreductase [Salmonella typhimurium LT2].
yjfO	similar to E. coli orf, hypothetical protein (AAC77146.1); Blastp hit to AAC77146.1 (142 aa), 78% identity in aa 34 - 142; putative lipoprotein [Salmonella typhimurium LT2].
yjdC	similar to E. coli orf, hypothetical protein (AAC77095.1); Blastp hit to AAC77095.1 (199 aa), 88% identity in aa 9 - 199; putative merR family bacterial regulatory protein [Salmonella typhimurium LT2].
yihW	DeoR family; similar to E. coli putative DEOR-type transcriptional regulator (AAD13446.1); Blastp hit to AAD13446.1 (269 aa), 89% identity in aa 9 - 263; putative glycerol-3-phosphate regulon repressor [Salmonella typhimurium LT2].
yhjS	similar to E. coli putative protease (AAC76561.1); Blastp hit to AAC76561.1 (523 aa), 80% identity in aa 1 - 523; putative cytoplasmic protein [Salmonella typhimurium LT2].
yhjG	similar to E. coli orf, hypothetical protein (AAC76549.1); Blastp hit to AAC76549.1 (691 aa), 93% identity in aa 6 - 691; putative inner membrane protein [Salmonella typhimurium LT2].
yhjE	similar to E. coli putative transport protein (AAC76548.1); Blastp hit to AAC76548.1 (440 aa), 94% identity in aa 1 - 440; putative MFS family transport protein [Salmonella typhimurium LT2].
yhjD	similar to E. coli orf, hypothetical protein (AAC76547.1); Blastp hit to AAC76547.1 (337 aa), 85% identity in aa 1 - 336; putative tRNA-processing ribonuclease [Salmonella typhimurium LT2].
yhfG	hypothetical 6.8 Kda protein in fic-ppiA intergenic region. (SW:YHFG_SALTY); putative cytoplasmic protein [Salmonella typhimurium LT2].
yheR	similar to E. coli putative NAD(P)H oxidoreductase (AAC76376.1); Blastp hit to AAC76376.1 (184 aa), 89% identity in aa 2 - 183; putative NAD(P)H oxidoreductase [Salmonella typhimurium LT2].
yhbW	similar to E. coli putative enzyme (AAC76194.1); Blastp hit to AAC76194.1 (335 aa), 95% identity in aa 1 - 335; putative alkanal monooxygenase [Salmonella typhimurium LT2].
yhbO	Ortholog of E. coli orf, hypothetical protein (AAC76187.1); Blastp hit to AAC76187.1 (186 aa), 94% identity in aa 15 - 186
yhaH	similar to E. coli putative cytochrome (AAC76138.1); Blastp hit to AAC76138.1 (121 aa), 89% identity in aa 1 - 118; putative inner membrane protein [Salmonella typhimurium LT2].
ygjU	similar to E. coli putative transport protein (AAC76124.1); Blastp hit to AAC76124.1 (414 aa), 93% identity in aa 1 - 414; putative dicarboxylate permease [Salmonella typhimurium LT2].
ygdR	similar to E. coli orf, hypothetical protein (AAC75872.1); Blastp hit to AAC75872.1 (72 aa), 90% identity in aa 1 - 72; putative POT family peptide transport protein [Salmonella typhimurium LT2].
ygdI	similar to E. coli orf, hypothetical protein (AAC75851.1); Blastp hit to AAC75851.1 (76 aa), 93% identity in aa 2 - 75; putative lipoprotein [Salmonella typhimurium LT2].
ygaM	similar to E. coli orf, hypothetical protein (AAC75719.1); Blastp hit to AAC75719.1 (113 aa), 86% identity in aa 1 - 112; putative inner membrane protein [Salmonella typhimurium LT2].
ygaF	similar to E. coli orf, hypothetical protein (AAC75707.1); Blastp hit to AAC75707.1 (444 aa), 88% identity in aa 23 - 444; putative sarcosine oxidase-like protein [Salmonella typhimurium LT2].
ygaE	similar to E. coli putative transcriptional regulator (AAC75711.1); Blastp hit to AAC75711.1 (226 aa), 87% identity in aa 10 - 225; putative GntR family transcriptional repressor [Salmonella typhimurium LT2].
yfhP	believed to be involved in assembly of Fe-S clusters; similar to E. coli orf, hypothetical protein (AAC75584.1); Blastp hit to AAC75584.1 (162 aa), 96% identity in aa 1 - 162; hypothetical protein [Salmonella typhimurium LT2].
yfhB	similar to E. coli orf, hypothetical protein (AAC75613.1); Blastp hit to AAC75613.1 (190 aa), 91% identity in aa 1 - 190; putatative phosphoserine phosphatase [Salmonella typhimurium LT2].
yfdZ	similar to E. coli putative aminotransferase (AAC75438.1); Blastp hit to AAC75438.1 (412 aa), 95% identity in aa 1 - 412; putative aminotransferase [Salmonella typhimurium LT2].
yfcY	similar to E. coli putative acyltransferase (AAC75402.1); Blastp hit to AAC75402.1 (436 aa), 93% identity in aa 1 - 436; putative acetyl-CoA acetyltransferase [Salmonella typhimurium LT2].
yfcF	similar to E. coli orf, hypothetical protein (AAC75361.1); Blastp hit to AAC75361.1 (214 aa), 80% identity in aa 1 - 214; putative glutathione-S-transferase [Salmonella typhimurium LT2].
yehZ	Putative RBS for yehZ; RegulonDB:STMS1H002309
yehV	Ortholog of E. coli putative transcriptional regulator (AAC75188.1); Blastp hit to AAC75188.1 (243 aa), 85% identity in aa 1 - 243
yeeZ	similar to E. coli putative enzyme of sugar metabolism (AAC75077.1); Blastp hit to AAC75077.1 (274 aa), 89% identity in aa 1 - 274; putative dehydratase [Salmonella typhimurium LT2].
yedP	similar to E. coli orf, hypothetical protein (AAC75021.1); Blastp hit to AAC75021.1 (271 aa), 75% identity in aa 1 - 269; putative hydrolase of the HAD superfamily [Salmonella typhimurium LT2].
ydhL	similar to E. coli orf, hypothetical protein (AAC74720.1); Blastp hit to AAC74720.1 (125 aa), 83% identity in aa 47 - 125; putative oxidoreductase [Salmonella typhimurium LT2].
ydhC	similar to E. coli putative transport protein (AAC74732.1); Blastp hit to AAC74732.1 (403 aa), 85% identity in aa 1 - 403; putative MFS family transport protein [Salmonella typhimurium LT2].
ydeI	similar to E. coli orf, hypothetical protein (AAC74609.1); Blastp hit to AAC74609.1 (130 aa), 79% identity in aa 1 - 130; putative periplasmic protein [Salmonella typhimurium LT2].
yddX	similar to E. coli orf, hypothetical protein (AAC74554.1); Blastp hit to AAC74554.1 (92 aa), 88% identity in aa 22 - 92; putative cytoplasmic protein [Salmonella typhimurium LT2].
ydcI	similar to E. coli putative transcriptional regulator LYSR-type (AAC74504.1); Blastp hit to AAC74504.1 (354 aa), 83% identity in aa 48 - 353; putative LysR family transcriptional regulators [Salmonella typhimurium LT2].
yciF	similar to E. coli putative structural proteins (AAC74340.1); Blastp hit to AAC74340.1 (166 aa), 86% identity in aa 1 - 166; putative cytoplasmic protein [Salmonella typhimurium LT2].
yceK	similar to E. coli orf, hypothetical protein (AAC74134.1); Blastp hit to AAC74134.1 (75 aa), 86% identity in aa 1 - 75; putative outer membrane lipoprotein [Salmonella typhimurium LT2].
yccT	Putative RBS for yccT; RegulonDB:STMS1H001352
ybjP	similar to E. coli putative enzyme (AAC73952.1); Blastp hit to AAC73952.1 (171 aa), 84% identity in aa 1 - 171; putative lipoprotein [Salmonella typhimurium LT2].
ybhP	similar to E. coli orf, hypothetical protein (AAC73877.1); Blastp hit to AAC73877.1 (253 aa), 86% identity in aa 1 - 253; putative cytoplasmic protein [Salmonella typhimurium LT2].
ybhO	Putative RBS for ybhO; RegulonDB:STMS1H001111
ybhF	similar to E. coli putative ATP-binding component of a transport system (AAC73881.1); Blastp hit to AAC73881.1 (583 aa), 91% identity in aa 6 - 583; putative ABC-type multidrug transport system, ATPase component [Salmonella typhimurium LT2].
ybgS	similar to E. coli putative homeobox protein (AAC73840.1); Blastp hit to AAC73840.1 (126 aa), 78% identity in aa 1 - 126; putative homeobox protein [Salmonella typhimurium LT2].
ybgR	Putative RBS for ybgR; RegulonDB:STMS1H001064
ybeL	Ortholog of E. coli putative alpha helical protein (AAC73744.1); Blastp hit to AAC73744.1 (160 aa), 91% identity in aa 1 - 160
ybdK	similar to E. coli orf, hypothetical protein (AAC73682.1); Blastp hit to AAC73682.1 (372 aa), 84% identity in aa 1 - 371; putative cytoplasmic protein [Salmonella typhimurium LT2].
ybaY	similar to E. coli glycoprotein/polysaccharide metabolism (AAC73556.1); Blastp hit to AAC73556.1 (190 aa), 88% identity in aa 1 - 190; glycoprotein/polysaccharide metabolism [Salmonella typhimurium LT2].
ybaW	Ortholog of E. coli orf, hypothetical protein (AAC73546.1); Blastp hit to AAC73546.1 (132 aa), 94% identity in aa 1 - 132
yajO	similar to E. coli putative NAD(P)H-dependent xylose reductase (AAC73522.1); Blastp hit to AAC73522.1 (348 aa), 92% identity in aa 25 - 348; putative oxidoreductase / K + channel protein [Salmonella typhimurium LT2].
uxuR	similar to E. coli regulator for uxu operon (AAC77280.1); Blastp hit to AAC77280.1 (257 aa), 89% identity in aa 1 - 257; transcriptional repressor for uxu operon [Salmonella typhimurium LT2].
ugpB	ABC superfamily (peri_perm); similar to E. coli sn-glycerol 3-phosphate transport system; periplasmic binding protein (AAC76478.1); Blastp hit to AAC76478.1 (438 aa), 91% identity in aa 1 - 438; sn-glycerol 3-phosphate transport protein [Salmonella typhimurium LT2].
ubiC	Ortholog of E. coli chorismate lyase (AAC77009.1); Blastp hit to AAC77009.1 (202 aa), 86% identity in aa 38 - 202
trpS2	similar to E. coli tryptophan tRNA synthetase (AAC76409.1); Blastp hit to AAC76409.1 (334 aa), 26% identity in aa 2 - 329; putative tryptophanyl-tRNA synthetase [Salmonella typhimurium LT2].
trpC	S. typhimurium tryptophan biosynthesis protein TRPCF [includes: indole-3-glycerolphosphate synthase ]. (SW:TRPC_SALTY)
trpB	tryptophan synthase beta chain. (SW:TRPB_SALTY); tryptophan synthase, beta protein [Salmonella typhimurium LT2].
trpA	S. typhimurium tryptophan synthase alpha chain. (SW:TRPA_SALTY)
treF	similar to E. coli cytoplasmic trehalase (AAC76544.1); Blastp hit to AAC76544.1 (549 aa), 92% identity in aa 1 - 549; cytoplasmic trehalase [Salmonella typhimurium LT2].
treA	similar to E. coli trehalase, periplasmic (AAC74281.1); Blastp hit to AAC74281.1 (565 aa), 82% identity in aa 11 - 553; trehalase, periplasmic [Salmonella typhimurium LT2].
tctD	Putative RBS for tctD; RegulonDB:STMS1H002857
talA	similar to E. coli transaldolase A (AAC75517.1); Blastp hit to AAC75517.1 (316 aa), 89% identity in aa 1 - 316; transaldolase A [Salmonella typhimurium LT2].
sufA	similar to E. coli orf, hypothetical protein (AAC74754.1); Blastp hit to AAC74754.1 (122 aa), 84% identity in aa 1 - 122; putative HesB-like domain [Salmonella typhimurium LT2].
STM4529	putative cytoplasmic protein [Salmonella typhimurium LT2].
STM4528	putative inner membrane protein [Salmonella typhimurium LT2].
STM4510	similar to E. coli putative resistance proteins (AAC75879.1); Blastp hit to AAC75879.1 (230 aa), 29% identity in aa 1 - 218; putative aspartate racemase [Salmonella typhimurium LT2].
STM4509	putative cytoplasmic protein [Salmonella typhimurium LT2].
STM4267	Putative RBS for STM4267; RegulonDB:STMS1H004167
STM3777	putative cytoplasmic protein [Salmonella typhimurium LT2].
STM3775	similar to E. coli 6-phospho-beta-glucosidase; cryptic (AAC75758.1); Blastp hit to AAC75758.1 (474 aa), 34% identity in aa 4 - 472; putative glycosyl hydrolase family [Salmonella typhimurium LT2].
STM3774	putative inner membrane protein [Salmonella typhimurium LT2].
STM3681	similar to E. coli possible NAGC-like transcriptional regulator (AAC73497.1); Blastp hit to AAC73497.1 (348 aa), 24% identity in aa 49 - 348; putative transcriptional regulator [Salmonella typhimurium LT2].
STM3517	resembles dinJ; similar to E. coli damage-inducible protein J (AAC73330.1); Blastp hit to AAC73330.1 (86 aa), 83% identity in aa 1 - 86; putative DNA-damage-inducibile protein [Salmonella typhimurium LT2].
STM3134	similar to E. coli transport of hexuronates (AAC76128.1); Blastp hit to AAC76128.1 (472 aa), 47% identity in aa 43 - 454; putative permease [Salmonella typhimurium LT2].
STM2905	putative acetyltransferase [Salmonella typhimurium LT2].
STM2904	Putative RBS for STM2904; RegulonDB:STMS1H002962
STM2705	Putative RBS for STM2705; RegulonDB:STMS1H002791
STM2668	putative cytoplasmic protein [Salmonella typhimurium LT2].
STM2595	Putative RBS for STM2595; RegulonDB:STMS1H002692
STM2405	similar to E. coli acetolactate synthase III, valine sensitive, large subunit (AAC73188.1); Blastp hit to AAC73188.1 (604 aa), 24% identity in aa 37 - 505; putative thiamine pyrophosphate enzymes [Salmonella typhimurium LT2].
STM1795	similar to E. coli NADP-specific glutamate dehydrogenase (AAC74831.1); Blastp hit to AAC74831.1 (447 aa), 32% identity in aa 33 - 408; putative homolog of glutamic dehyrogenase [Salmonella typhimurium LT2].
STM1624	similar to E. coli orf, hypothetical protein (AAC74505.1); Blastp hit to AAC74505.1 (447 aa), 87% identity in aa 1 - 447; putative cytoplasmic protein [Salmonella typhimurium LT2].
STM1484	similar to E. coli orf, hypothetical protein (AAC74670.1); Blastp hit to AAC74670.1 (273 aa), 77% identity in aa 1 - 272; putative protease [Salmonella typhimurium LT2].
STM1260	hypothetical protein (gi|2337947); putative inner membrane protein [Salmonella typhimurium LT2].
STM0907	putative Fels-1 prophage chitinase [phage Fels-1].
STM0906	Fels-1 prophage protein [phage Fels-1].
STM0818	similar to E. coli putative membrane protein (AAC73882.1); Blastp hit to AAC73882.1 (332 aa), 87% identity in aa 2 - 332; membrane permease predicted cation efflux pump [Salmonella typhimurium LT2].
STM0361	Paralog of E. coli cytochrome d terminal oxidase polypeptide subunit II (AAC73828.1); Blastp hit to AAC73828.1 (379 aa), 34% identity in aa 7 - 221, 22 503317873dentity in aa 121 - 366
STM0360	similar to E. coli probable third cytochrome oxidase, subunit I (AAC74063.1); Blastp hit to AAC74063.1 (514 aa), 38% identity in aa 2 - 316, 38% identity in aa 381 - 512; cytochrome BD2 subunit I [Salmonella typhimurium LT2].
sodC	similar to E. coli superoxide dismutase precursor (Cu-Zn) (AAC74718.1); Blastp hit to AAC74718.1 (173 aa), 82% identity in aa 1 - 173; copper/zinc superoxide dismutase [Salmonella typhimurium LT2].
sfsA	similar to E. coli probable regulator for maltose metabolism (AAC73257.1); Blastp hit to AAC73257.1 (234 aa), 82% identity in aa 1 - 234; regulator for maltose metabolism [Salmonella typhimurium LT2].
rtcB	similar to E. coli orf, hypothetical protein (AAC76446.1); Blastp hit to AAC76446.1 (408 aa), 87% identity in aa 1 - 408; putative cytoplasmic protein [Salmonella typhimurium LT2].
rhaS	AraC/XylS family; L-rhamnose operon regulatory protein RHAS. (SW:RHAS_SALTY); positive regulator for rhaBAD operon [Salmonella typhimurium LT2].
psiF	similar to E. coli induced by phosphate starvation (AAC73487.1); Blastp hit to AAC73487.1 (112 aa), 90% identity in aa 7 - 112; induced by phosphate starvation [Salmonella typhimurium LT2].
prpE	S. typhimurium PRPE protein. (SW:PRPE_SALTY)
prpD	S. typhimurium PRPD protein. (SW:PRPD_SALTY)
prpC	S. typhimurium methylcitrate synthase. (SW:CISZ_SALTY)
poxB	similar to E. coli pyruvate oxidase (AAC73958.1); Blastp hit to AAC73958.1 (572 aa), 94% identity in aa 1 - 572; pyruvate dehydrogenase/oxidase FAD and thiamine PPi cofactors, cytoplasmic in absence of cofactors [Salmonella typhimurium LT2].
phoH	similar to E. coli PhoB-dependent, ATP-binding pho regulon component; may be helicase; induced by P starvation (AAC74105.1); Blastp hit to AAC74105.1 (354 aa), 92% identity in aa 71 - 354; PhoB-dependent ATP-binding pho regulon component [Salmonella typhimurium LT2].
phnB	Putative RBS for phnB; RegulonDB:STMS1H004185
pgpB	similar to E. coli non-essential phosphatidylglycerophosphate phosphatase, membrane bound (AAC74360.1); Blastp hit to AAC74360.1 (254 aa), 82% identity in aa 1 - 254; phosphatidylglycerophosphate phosphatase B [Salmonella typhimurium LT2].
pfkB	similar to E. coli 6-phosphofructokinase II; suppressor of pfkA (AAC74793.1); Blastp hit to AAC74793.1 (309 aa), 92% identity in aa 1 - 308; 6-phosphofructokinase II [Salmonella typhimurium LT2].
otsB	similar to E. coli trehalose-6-phosphate phophatase, biosynthetic (AAC74967.1); Blastp hit to AAC74967.1 (266 aa), 72% identity in aa 1 - 266; trehalose-6-phosphate phophatase, biosynthetic [Salmonella typhimurium LT2].
osmY	RpoS-dependent stationary phase gene; similar to E. coli hyperosmotically inducible periplasmic protein (AAC77329.1); Blastp hit to AAC77329.1 (201 aa), 89% identity in aa 1 - 201; hyperosmotically inducible periplasmic protein [Salmonella typhimurium LT2].
osmC	osmotically inducible; similar to E. coli osmotically inducible protein (AAC74555.1); Blastp hit to AAC74555.1 (143 aa), 92% identity in aa 1 - 143; putative resistance protein [Salmonella typhimurium LT2].
orf319	ORF 319 (gi|4456867); putative inner membrane protein [Salmonella typhimurium LT2].
nifS	similar to E. coli putative aminotransferase (AAC75583.1); Blastp hit to AAC75583.1 (412 aa), 97% identity in aa 9 - 412; putative aminotransferase class-V [Salmonella typhimurium LT2].
nadE	prefers NH3 over glutamine; similar to E. coli NAD synthetase, prefers NH3 over glutamine (AAC74810.1); Blastp hit to AAC74810.1 (275 aa), 89% identity in aa 1 - 275; NAD synthetase [Salmonella typhimurium LT2].
mug	Putative RBS for mug; RegulonDB:STMS1H003241
mtr	similar to E. coli tryptophan-specific transport protein (AAC76195.1); Blastp hit to AAC76195.1 (414 aa), 94% identity in aa 1 - 414; HAAAP family tryptophan-specific transport protein [Salmonella typhimurium LT2].
msyB	Putative RBS for msyB; RegulonDB:STMS1H001420
msrA	similar to E. coli peptide methionine sulfoxide reductase (AAC77176.1); Blastp hit to AAC77176.1 (212 aa), 89% identity in aa 1 - 212; peptide methionine sulfoxide reductase [Salmonella typhimurium LT2].
mscL	similar to E. coli mechanosensitive channel (AAC76316.1); Blastp hit to AAC76316.1 (136 aa), 92% identity in aa 1 - 136; mechanosensitive channel [Salmonella typhimurium LT2].
melR	Putative -35_signal for melR; RegulonDB:STMLTH004665
iclR	Putative RBS for iclR; RegulonDB:STMS1H004097
hutI	Putative RBS for hutI; RegulonDB:STMS1H001088
grxB	similar to E. coli glutaredoxin 2 (AAC74148.1); Blastp hit to AAC74148.1 (215 aa), 85% identity in aa 1 - 215; glutaredoxin 2 [Salmonella typhimurium LT2].
gltL	ABC superfamily (atp_bind); similar to E. coli ATP-binding protein of glutamate/aspartate transport system (AAC73753.1); Blastp hit to AAC73753.1 (241 aa), 95% identity in aa 1 - 241; glutamate/aspartate transporter [Salmonella typhimurium LT2].
glnP	ABC superfamily (membrane); similar to E. coli glutamine high-affinity transport system; membrane component (AAC73897.1); Blastp hit to AAC73897.1 (219 aa), 96% identity in aa 1 - 219; glutamine high-affinity transporter [Salmonella typhimurium LT2].
glgX	similar to E. coli part of glycogen operon, a glycosyl hydrolase, debranching enzyme (AAC76456.1); Blastp hit to AAC76456.1 (657 aa), 85% identity in aa 1 - 657; glycosyl hydrolase [Salmonella typhimurium LT2].
gabD	Ortholog of E. coli succinate-semialdehyde dehydrogenase, NADP-dependent activity (AAC75708.1); Blastp hit to AAC75708.1 (482 aa), 90% identity in aa 1 - 482
fruK	similar to E. coli fructose-1-phosphate kinase (AAC75229.1); Blastp hit to AAC75229.1 (312 aa), 98% identity in aa 1 - 312; fructose-1-phosphate kinase [Salmonella typhimurium LT2].
fruF	Putative RBS for fruF; RegulonDB:STMS1H002349
fnr	S. typhimurium fumarate and nitrate reduction regulatory protein. (SW:FNR_SALTY)
fadL	sensitivity to phage T2; similar to E. coli transport of long-chain fatty acids; sensitivity to phage T2 (AAC75404.1); Blastp hit to AAC75404.1 (448 aa), 91% identity in aa 1 - 448; transport of long-chain fatty acids [Salmonella typhimurium LT2].
fadD	long-chain-fatty-acid--CoA ligase; similar to E. coli acyl-CoA synthetase, long-chain-fatty-acid--CoA ligase (AAC74875.1); Blastp hit to AAC74875.1 (561 aa), 93% identity in aa 1 - 561; acyl-CoA synthetase [Salmonella typhimurium LT2].
fadB	Putative -35_signal for fadB; RegulonDB:STMLTH004637
fadA	similar to E. coli thiolase I; 3-ketoacyl-CoA thiolase; acetyl-CoA transferase (AAC76848.1); Blastp hit to AAC76848.1 (387 aa), 94% identity in aa 1 - 387; forms complex with FadB; 3-ketoacyl-CoA thiolase [Salmonella typhimurium LT2].
elaB	similar to E. coli orf, hypothetical protein (AAC75326.1); Blastp hit to AAC75326.1 (101 aa), 89% identity in aa 1 - 101; putative inner membrane protein [Salmonella typhimurium LT2].
dppA	ABC superfamily (peri_perm); similar to E. coli dipeptide transport protein (AAC76569.1); Blastp hit to AAC76569.1 (535 aa), 93% identity in aa 1 - 535; dipeptide transport protein [Salmonella typhimurium LT2].
dksA	Putative RBS for dksA; RegulonDB:STMS1H000562
dadA	similar to E. coli D-amino acid dehydrogenase subunit (AAC74273.1); Blastp hit to AAC74273.1 (432 aa), 90% identity in aa 1 - 432; D-amino acid dehydrogenase subunit [Salmonella typhimurium LT2].
dacC	Ortholog of E. coli D-alanyl-D-alanine carboxypeptidase; penicillin-binding protein 6 (AAC73926.1); Blastp hit to AAC73926.1 (400 aa), 92% identity in aa 1 - 400
cysQ	affects pool of 3'-phosphoadenosine-5'-phosphosulfate in pathway of sulfite synthesis; CYSQ protein. (SW:CYSQ_SALTY); CysQ protein [Salmonella typhimurium LT2].
cysB	LysR family; cys regulon transcriptional activator. (SW:CYSB_SALTY); transcriptional regulator for cysteine regulon [Salmonella typhimurium LT2].
cyoD	similar to E. coli cytochrome o ubiquinol oxidase subunit IV (AAC73532.1); Blastp hit to AAC73532.1 (109 aa), 93% identity in aa 1 - 109; cytochrome o ubiquinol oxidase subunit IV [Salmonella typhimurium LT2].
cyoB	similar to E. coli cytochrome o ubiquinol oxidase subunit I (AAC73534.1); Blastp hit to AAC73534.1 (663 aa), 95% identity in aa 1 - 663; cytochrome o ubiquinol oxidase subunit I [Salmonella typhimurium LT2].
csiE	similar to E. coli orf, hypothetical protein (AAC75588.1); Blastp hit to AAC75588.1 (433 aa), 71% identity in aa 8 - 432; stationary phase inducible protein [Salmonella typhimurium LT2].
csgB	nucleator for assembly of adhesive surface organelles; minor curlin subunit precursor (fimbrin SEF17 minor subunit). (SW:CSGB_SALTY); minor curlin subunit precursor [Salmonella typhimurium LT2].
clpA	similar to E. coli ATP-binding component of serine protease (AAC73969.1); Blastp hit to AAC73969.1 (758 aa), 97% identity in aa 1 - 758; ATP-binding subunit of serine protease [Salmonella typhimurium LT2].
bioB	similar to E. coli biotin synthesis, sulfur insertion? (AAC73862.1); Blastp hit to AAC73862.1 (346 aa), 94% identity in aa 1 - 346; biotin synthetase [Salmonella typhimurium LT2].
astE	similar to E. coli orf, hypothetical protein (AAC74814.1); Blastp hit to AAC74814.1 (322 aa), 70% identity in aa 1 - 321; succinylglutamate desuccinylase [Salmonella typhimurium LT2].
astB	similar to E. coli orf, hypothetical protein (AAC74815.1); Blastp hit to AAC74815.1 (447 aa), 85% identity in aa 1 - 447; succinylarginine dihydrolase [Salmonella typhimurium LT2].
argT	ABC superfamily (bind_prot); lysine-arginine-ornithine-binding periplasmic protein precursor(LAO-binding protein). (SW:ARGT_SALTY); lysine/arginine/ornithine transport protein [Salmonella typhimurium LT2].
aer	senses cellular redox state or proton motive force; similar to E. coli aerotaxis sensor receptor, flavoprotein (AAC76107.1); Blastp hit to AAC76107.1 (506 aa), 83% identity in aa 1 - 506; aerotaxis sensor receptor [Salmonella typhimurium LT2].
acnA	Putative RBS for acnA; RegulonDB:STMS1H001895
aceB	similar to E. coli malate synthase A (AAC76984.1); Blastp hit to AAC76984.1 (533 aa), 90% identity in aa 1 - 533; malate synthase A [Salmonella typhimurium LT2].
aceA	S. typhimurium isocitrate lyase. (SW:ACEA_SALTY)
